# Supplementary material for: Luciferin production and luciferase transcription in the bioluminescent copepod Metridia lucens
Source: PeerJ. 2018 Sep 14;6:e5506. doi: 10.7717/peerj.5506 (PMC6140675; doi:10.7717/peerj.5506)
Supplement: Supplemental Information 2 — Samples are identifiable by GenBank accession numbers. [file peerj-06-5506-s002.fasta]

>Gaussia_sp_AF259665
????????????????????????????????????????????????????????????????????????????????????????????????????????????????????????????????????????????????????????????????????????????????????????????????????????????????????????????????????????TTTCCGCGGCTAAATAATATAAGGTTTTGATTTCTTGTACCGGCTTTAATTTTATTATTAAGAAGTGCCTTAGTAGAAAGAGGCGCCGGTACAGGGTGAACAGTTTATCCCCCCTTAGCTAGAAATGTTGCGCATGCGGGCAGATCCGTGGACTTCGCTATTTTCTCATTGCATTTAGCCGGCATCTCTTCGATTTTAGGCGCTATTAATTTTATCAGGACACTTGGAAATTTGCGCGTATTCGGAATATTTTTAGATCGAATACCCTTATTTGCTTGAGCTGTACTAATTACAACTATTCTGCTTTTACTTTCTTTGCCTGTTTTAGCAGGGGCAATTACAATATTATTGACAGATCGTAATTTAAATACGACTTTTTATGATGTAGCCGGAGGAGGAGACCCTATTGGATATCAGCACCTCTTT
>P_abdominalis_HM045329
??????????????????????????????????????TTGGGACTGGGCTAAGGGTTTTAATTCGTTTAGAGTTAGGCCAGCCGGGCTCGCTGATTGGGGATGATCAGATTTATAATGTTGTAGTGACCGCGCATGCATTTATCATAATTTTTTTTATAGTTATGCCAGTACTAATTGGAGGGTTTGGCAATTGGTTGGTACCCTTAATGTTAGGGGCGGCTGACATAGCATTCCCTCGATTAAACAATATAAGGTTTTGATTTTTAGTGCCTGCATTGGTACTGCTATTGACAAGGGCCCTGGTAGAAAGGGGGGCAGGGACTGGTTGGACTGTGTATCCTCCCCTGGCGAGAAATATTGCCCATGCAGGAAGTTCGGTAGACTTTGCTATTTTTTCCCTGCATTTAGCAGGTATCTCATCAATTTTAGGGGCCATCAATTTTATTAGGACACTTAGTAATTTGCGAGTGTTTGGAATATTTCTGGACCGGATACCGCTTTTTGCATGAGCAGTATTAATCACGACTATTTTACTACTTTTGTCTTTACCTGTTCTAGCGGGAGCGATTACAATGCTTTTGACAGATCGTAACCTTAATACAACATTTTATGATGTTGGAGGGGGGGGGGATCCTATCCTATATCAGCACTTATTT
>P_scutullata_AB379991
????????????????????????GTGGAGTGGAATGATTGGAACGGGGCTAAGGGTGCTAATTCGCCTTGAGCTTGGGCAGCCAGGGTCATTAATTGGGGATGATCAGATCTATAATGTGGTAGTGACGGCGCATGCTTTTATTATAATTTTTTTTATGGTCATGCCTATTTTAATTGGAGGCTTCGGTAACTGACTAGTTCCTTTAATACTGGGGGCGGCTGATATGGCTTTCCCTCGACTAAATAATATAAGGTTTTGATTCCTGGTACCTGCTTTAGTATTGTTGTTAACCAGAGCCCTGGTAGAAAGGGGGGCTGGTACGGGGTGGACGGTTTATCCGCCACTGGCGAGGAATATTGCACATGCTGGGAGGTCAGTAGATTTCGCAATTTTTTCGCTCCATTTGGCAGGGATCTCATCAATTTTAGGGGCAATTAATTTTATTAGTACATTAAGAAACTTGCGGGTGTTTGGGATGTTTCTAGACCGAATGCCGCTTTTTGCATGGGCGGTTCTAATCACAACAATTCTGCTGTTACTTTCGCTGCCGGTGTTAGCAGGGGCAATCACAATATTATTAACCGACCGGAACCTAAACACAACATTCTATGATG?????????????????????????????????????????
>P_xiphias_JN574427
???????????????????????????????????????????????????????????????????????????????????????????????????????????????????????????????????????CGCATTTATTATAATTTTTTTTATGGTGATGCCTATTTTGATCGGCGGGTTTGGTAATTGGCTAGTCCCGCTCATACTAGGGGCTGCCGATATAGCTTTTCCGCGACTAAATAATATAAGGTTTTGATTTTTAGTTCCGGCCCTGGTGTTATTATTGACCAGGGCTTTGGTAGAAAGAGGGGCAGGGACAGGGTGAACAGTTTACCCTCCCTTAGCCAGTAATATTGCCCATGCTGGAAGTTCCGTAGACTTTGCCATTTTTTCTCTCCACTTAGCAGGAATTTCATCGATTTTAGGAGCAATTAATTTTATTAGGACTCTGAGAAATTTGCGAGTGTTTGGCATATTTTTAGACCGGATGCCCCTGTTTGCATGGGCTGTTCTAATCACAACAATTCTGTTACTTCTTTCGTTACCTGTTTTGGCCGGGGCTATTACAATACTATTGACAGACCGAAACTTAAACACAACATTCTATGACGTAGGAGGGGGTGGAGACCCTATTCTTTATCAGCATTTATTC
>M_longa_FJ602501
????????????????????????????????????????????????????????????????????TTGAGCTAGGCCAACCCGGCTCCCTAATTGGAGACGACCAAATCTATAATGTTGTCGTAACAGCCCATGCCTTTATTATAATTTTTTTTATGGTAATACCTATCTTAATTGGAGGCTTTGGAAACTGGCTGGTGCCCCTGATGTTAGGGGCTGCGGATATGGCATTCCCCCGGTTAAATAATATAAGGTTCTGATTCTTAGTCCCCGCTCTTATTCTTCTGTTAACAAGGGCCTTGGTAGAAAGAGGGGCAGGAACAGGCTGAACCGTTTATCCTCCCCTGGCCAGAAATGTGGCACACGCAGGAAGTTCTGTAGACTTTGCTATCTTCTCTCTTCACTTAGCAGGGGTCTCCTCAATCTTAGGGGCTATTAACTTTATTAGGACTCTGGGAAACCTTCGTGTCTTTGGCATATTCCTAGATCGAATACCCCTGTTCGCATGAGCAGTTCTTATTACAACAATTTTACTT????????????????????????????????????????????????????????????????????????????????????????????????????????????????????????
>M_gerlachei_KC754401
?ACCTTGTATATAGTAACAGGGGCATGAAGGGGGATAGTAGGAACAGGCCTGAGGGTCTTGATTCGGCTAGAGCTGGGGCAACCAGGCTCTTTAATTGGGGATGACCAGATTTATAATGTTGTGGTTACAGCCCATGCATTTATTATAATTTTTTTTATAGTGATACCTATTTTAATTGGAGGGTTTGGAAACTGGCTAGTACCCCTAATGCTGGGGGCTGCAGACATGGCCTTTCCTCGGTTAAATAATATAAGATTTTGGTTCCTAGTCCCAGCCCTAGTACTTTTACTCACAAGGGCCCTAGTTGAAAGAGGCGCAGGTACAGGGTGGACGGTTTATCCCCCTCTTGCCAGAAACGTGGCGCATGCCGGCAGGTCTGTAGACTTCGCAATTTTTTCTCTCCATTTAGCGGGTGTTTCGTCTATTCTGGGAGCAATTAATTTTATTAGTACCCTGGGCAATCTTCGGGTATTTGGAATGTTTTTGGACCGTATGCCCTTATTTGCTTGGGCGGTTTTAATCACTACTATCTTATTGCTTCTTTCTCTCCCTGTTTTAGCAGGGGCCATTACAATGTTGTTAACAGACCGTAACCTAAACACAACTTTTTATGACGTTGGGGGTGGAGGGGACCCTATTTTGTACCAGCATTTATTT
>M_gerlachei_AF536518
GACCTTGTATATAGTAACAGGGGCATGAAGGGGGATAGTAGGAACAGGCCTGAGGGTCTTGATTCGGCTAGAGCTGGGGCAACCGGGCTCTTTAATTGGGGATGACCAGATTTATAATGTTGTGGTTACAGCCCATGCATTTATTATAATTTTTTTTATAGTAATACCTATTTTAATTGGAGGGTTTGGAAACTGGCTAGTACCCCTAATGCTGGGGGCTGCAGACATGGCCTTTCCTCGGCTAAATAATATAAGATTTTGGTTCCTAGTCCCAGCTCTAGTACTTTTACTTACAAGGGCCCTAGTTGAAAGAGGCGCAGGTACAGGGTGGACGGTTTATCCTCCTCTTGCCAAAAATGTGGCGCATGCCGGCAGGTCTGTAGACTTCGCAATTTTTTCTCTCCATTTAGCGGGTGTTTCGTCTATTCTAGGAGCAATTAATTTTATTAGTACCCTGGGCAATCTTCGGGTATTTGGAATGTTTTTGGACCGTATGCCCTTATTTGCTTGGGCGGTTTTAATCACTACTATCTTATTGCTTCTTTCTCTCCCTGTTTTAGCAGGGGCCATTACAATGTTGTTAACAGACCGTAACCTAAACACAACTTTTTATGATGTTGGGGGTGGAGGGGACCCTATTTTGTACCAGCATTTATTT
>M_gerlachei_KC754400
?ACCTTGTATATAGTAACAGGGGCATGAAGGGGGATAGTAGGAACAGGCCTGAGGGTCTTGATTCGGCTAGAGCTGGGGCAACCGGGCTCTTTAATTGGAGATGACCAGATTTATAATGTTGTGGTTACAGCCCATGCATTTATTATAATTTTTTTTATAGTAATACCTATTTTAATTGGAGGGTTTGGAAACTGGCTAGTACCCCTAATGCTGGGGGCTGCAGACATGGCCTTTCCTCGGTTAAATAATATAAGATTTTGGTTTCTAGTCCCAGCCCTAGTACTTTTACTTACAAGGGCCCTAGTTGAAAGAGGCGCAGGTACAGGGTGGACGGTTTATCCCCCTCTTGCCAGAAACGTGGCGCATGCCGGCAGGTCTGTAGACTTCGCAATTTTTTCTCTCCATTTAGCGGGTGTTTCGTCTATTCTAGGAGCAATTAATTTTATTAGTACACTGGGTAATCTTCGGGTATTTGGAATGTTTTTGGACCGTATGCCCTTATTTGCTTGGGCGGTTTTAATTACTACTATCTTATTGCTTCTTTCTCTCCCTGTTTTAGCAGGGGCTATTACAATGTTGTTAACAGACCGTAACCTAAACACAACTTTTTATGATGTTGGGGGTGGAGGGGACCCTATTTTGTACCAGCATTTATTT
>M_gerlachei_KC754399
?ACCTTGTATATAGTAACAGGGGCATGAAGGGGGATAGTAGGAACAGGCCTGAGGGTCTTGATTCGGCTAGAGCTGGGGCAACCGGGCTCTTTAATTGGGGATGACCAGATTTATAATGTTGTGGTTACAGCCCATGCATTTATTATAATTTTTTTTATAGTAATACCTATTTTAATTGGAGGGTTTGGAAACTGGCTAGTACCCCTAATGCTGGGGGCCGCAGACATGGCCTTTCCTCGGTTAAATAATATAAGATTTTGGTTCCTAGTCCCAGCCCTAGTACTTTTACTTACAAGGGCCCTAGTTGAAAGAGGCGCAGGTACAGGGTGAACGGTTTATCCCCCTCTTGCCAGAAACGTGGCGCATGCCGGCAGGTCTGTAGACTTCGCAATTTTTTCTCTCCATTTAGCGGGTGTTTCGTCTATTCTAGGAGCAATTAATTTTATTAGTACCCTGGGTAATCTTCGGGTATTTGGAATGTTTTTGGACCGTATGCCCTTATTCGCTTGGGCGGTTTTAATTACTACTATCTTATTGCTTCTTTCTCTCCCTGTTTTAGCAGGGGCCATTACAATGTTGTTAACAGACCGTAACCTAAACACAACTTTTTATGATGTTGGGGGTGGAGGGGACCCTATTTTGTACCAGCATTTATTT
>M_gerlachei_KC754397
?ACCTTGTATATAGTAACAGGGGCATGAAGGGGGATAGTAGGAACAGGCCTGAGGGTCTTGATTCGGCTAGAGCTGGGGCAACCGGGCTCTTTAATTGGGGATGACCAGATTTATAATGTTGTGGTTACAGCCCATGCATTTATTATAATTTTTTTTATAGTAATACCTATTTTAATTGGAGGGTTTGGAAACTGGCTAGTACCCCTAATGCTGGGGGCTGCAGACATGGCCTTTCCTCGCTTAAATAATATAAGATTTTGGTTCCTAGTCCCAGCCCTAGTACTTTTACTTACAAGGGCCCTAGTTGAAAGAGGCGCAGGTACAGGGTGGACGGTTTATCCCCCTCTTGCCAGAAACGTGGCGCATGCCGGCAGGTCTGTAGACTTCGCAATTTTTTCTCTCCATTTAGCGGGTGTTTCGTCTATTCTAGGAGCAATTAATTTTATCAGTACCCTGGGCAATCTTCGGGTATTTGGAATGTTTTTGGACCGTATGCCCTTATTCGCTTGGGCGGTTTTAATTACTACTATCTTATTGCTTCTTTCTCTCCCTGTTTTAGCAGGGGCCATTACAATGTTGTTAACAGACCGTAACCTAAACACAACTTTTTATGATGTTGGGGGTGGAGGGGACCCTATTTTGTACCAGCATTTATTT
>M_gerlachei_KC754398
?ACCTTGTATATAGTAACAGGGGCATGAAGGGGGATAGTAGGAACAGGCCTGAGGGTCTTGATTCGGCTAGAGCTGGGGCAACCGGGCTCTTTAATTGGGGATGACCAGATTTATAATGTTGTGGTTACAGCCCATGCATTTATTATAATTTTTTTTATAGTAATACCTATTTTAATTGGAGGGTTTGGAAACTGGCTAGTACCCCTAATGCTGGGGGCTGCAGACATGGCCTTTCCCCGGTTAAATAATATAAGATTTTGGTTCCTAGTCCCAGCCCTAGTGCTTTTACTCACAAGGGCCCTAGTTGAAAGAGGCGCAGGTACAGGGTGGACGGTTTATCCCCCTCTTGCCAGAAACGTGGCGCATGCCGGCAGGTCTGTAGACTTCGCAATTTTTTCTCTCCATTTAGCGGGTGTTTCGTCTATTCTAGGAGCAATTAATTTTATTAGTACCCTGGGCAATCTTCGGGTATTTGGAATGTTTTTGGACCGTATGCCCTTATTTGCTTGGGCGGTTTTAATTACTACTATCTTATTGCTTCTTTCTCTCCCTGTTTTAGCAGGGGCCATTACAATGTTGTTAACAGACCGTAACCTAAACACAACTTTTTATGATGTTGGGGGTGGAGGGGACCCTATTTTGTACCAGCATTTATTT
>M_gerlachei_KC754396
?ACCTTGTATATAGTAACAGGGGCATGAAGGGGGATAGTAGGAACAGGCCTGAGGGTCTTGATTCGGCTAGAGCTGGGGCAACCGGGCTCTTTAATTGGGGATGACCAGATTTATAATGTTGTGGTTACAGCCCATGCATTTATTATAATTTTTTTTATAGTAATACCTATTTTAATTGGAGGGTTTGGAAACTGGCTAGTACCCCTAATGCTGGGGGCTGCAGACATGGCCTTTCCTCGGTTAAATAATATAAGATTTTGGTTCCTAGTTCCAGCCCTAGTACTTTTACTTACAAGGGCCCTAGTTGAAAGAGGCGCAGGTACAGGGTGGACGGTTTATCCCCCTCTTGCCAGAAACGTGGCGCATGCCGGCAGGTCTGTAGACTTCGCAATTTTTTCTCTCCATTTAGCGGGTGTTTCGTCTATTCTAGGAGCAATTAATTTTATTAGTACCCTGGGCAATCTTCGGGTATTTGGAATGTTTTTGGACCGTATGCCCTTATTCGCTTGGGCGGTTTTAATTACTACTATCTTATTGCTTCTTTCTCTCCCTGTCTTAGCAGGGGCCATTACAATGTTGTTAACAGACCGTAACCTAAACACAACTTTTTATGATGTTGGGGGTGGAGGGGACCCTATTTTGTACCAGCATTTATTT
>M_gerlachei_KC754395
?ACCTTGTATATAGTAACAGGGGCATGAGGGGGGATAGTAGGAACAGGGCTGAGGGTCTTGATTCGGCTAGAGCTGGGGCAACCGGGCTCTTTAATTGGGGATGACCAGATTTATAATGTTGTGGTTACAGCCCATGCATTTATTATAATTTTTTTTATGGTAATACCTATTTTAATTGGAGGGTTTGGAAACTGGCTAGTACCCCTAATGCTGGGGGCTGCAGACATGGCCTTTCCTCGGTTAAATAATATAAGATTTTGGTTCCTAGTCCCAGCCCTAGTACTTTTACTTACAAGGGCCCTAGTTGAAAGAGGCGCAGGTACAGGGTGGACGGTTTATCCCCCTCTTGCCAGAAACGTGGCGCATGCCGGCAGGTCTGTAGACTTCGCAATTTTTTCTCTCCATTTAGCGGGTGTTTCGTCTATTCTAGGAGCAATTAATTTTATTAGTACCCTGGGCAATCTTCGGGTATTTGGAATGTTTTTGGACCGTATGCCCTTATTTGCTTGGGCGGTTTTAATTACTACTATCTTATTGCTTCTTTCTCTCCCTGTTTTAGCAGGGGCCATTACAATGTTGTTAACAGACCGTAACCTAAACACAACTTTTTATGATGTTGGGGGTGGAGGGGACCCTATTTTGTACCAGCATTTATTT
>M_gerlachei_KC754394
?ACCTTGTATATAGTAACAGGGGCATGAAGGGGGATAGTAGGAACAGGGCTGAGGGTCTTGATTCGGCTAGAGCTGGGGCAACCGGGCTCTTTAATTGGGGATGACCAGATTTATAATGTTGTGGTTACAGCCCATGCATTTATTATAATTTTTTTTATGGTGATACCTATTTTAATTGGAGGGTTTGGAAACTGGCTAGTACCCCTAATGCTGGGGGCTGCAGACATGGCCTTTCCTCGGTTAAATAATATAAGATTTTGGTTCCTAGTCCCAGCCCTAGTACTTTTACTTACAAGGGCCCTAGTTGAAAGAGGCGCAGGTACAGGGTGGACGGTTTATCCCCCTCTTGCCAGAAACGTGGCGCATGCCGGCAGGTCTGTAGACTTCGCAATTTTTTCTCTCCATTTAGCGGGTGTTTCGTCTATTCTAGGAGCAATTAATTTTATTAGTACCCTGGGCAATCTTCGGGTATTTGGAATGTTTTTGGACCGTATGCCCTTATTTGCTTGGGCGGTTTTAATTACTACTATCTTATTGCTTCTTTCTCTCCCTGTTTTAGCAGGGGCCATTACAATGTTGTTAACAGACCGTAACCTAAACACAACTTTTTATGATGTTGGGGGTGGAGGGGACCCTATTTTGTACCAGCATTTATTT
>M_gerlachei_AF531747
???????TATATAGTAACAGGGGCATGAAGGGGGATAGTAGGAACAGGCCTGAGGGTCTTGATTCGGCTAGAGCTGGGGCAACCGGGCTCTTTAATTGGGGATGACCAGATTTATAATGTTGTGGTTACAGCCCATGCATTTATTATAATTTTTTTTATGGTAATACCTATTTTAATTGGAGGGTTTGGAAACTGGCTAGTACCCCTAATGCTGGGGGCTGCAGACATGGCCTTTCCTCGGTTAAATAATATAAGATTTTGGTTCCTAGTCCCAGCCCTAGTACTTTTACTTACAAGGGCCCTAGTTGAAAGAGGCGCAGGTACAGGGTGGACGGTTTATCCCCCTCTTGCCAGAAACGTGGCGCATGCCGGCAGGTCTGTAGACTTCGCAATTTTTTCTCTCCATTTAGCGGGTGTTTCGTCTATTCTAGGAGCAATTAATTTTATTAGTACCCTGGGCAATCTTCGGGTATTTGGAATGTTTTTGGACCGTATGCCCTTATTTGCTTGGGCGGTTTTAATTACTACTATCTTATTGCTTCTTTCTCTCCCTGTTTTAGCAGGGGCCATTACAATGTTGTTAACAGACCGTAACCTAAACACAACTTTTTATGATGTTGGGGGTGG???????????????????????????????
>M_venusta_AB380000
???????????????????????????????????????????????????????????????????????????????????????????????????????????????????????????CGTGACAGCACATGCATTTATTATAATTTTTTTTATAGTAATACCTATTTTAATTGGGGGATTTGGTAACTGGTTAGTTCCTTTAATATTAGGAGCAGCAGATATAGCATTTCCCCGTCTTAATAATATAAGGTTTTGGTTTTTAGTCCCAGCGCTAGTATTACTTTTAACAAGAGCGTTAGTTGAAAGAGGAGCAGGTACAGGGTGAACGGTATACCCTCCTTTAGCCAGTAATATTGCACATGCAGGTAGAGCAGTAGACTTCGCAATTTTTTCTTTACATTTGGCAGGTATTTCTTCTATTTTAGGGGCAATTAATTTTATTAGGACACTAGGGAACTTACGAGTATTTGGAATAGTAATAGATCAAATACCTTTATTTGCATGGGCTGTCCTTATTACTACAATTTTACTACTGCTCTCATTACCTGTTTTAGCAGGAGCAATTACAATATTACTAACAGACCG???????????????????????????????????????????????????????????????????
>M_asymmetrica_AB380001
???????????????????????????????????????????ACCGGCCTGAGGGTGCTAATCCGGCTCGAGCTAGGGCAGCCTGGATCTTTAATTGGGGATGACCAGATCTATAACGTAGTTGTCACCGCCCATGCTTTCATCATAATTTTTTTCATGGTTATACCCATTCTAATCGGGGGCTTCGGCAACTGATTAGTCCCCTTGATGTTGGGAGCTGCGGATATGGCATTCCCCCGCCTAAATAATATAAGGTTCTGGTTCTTGGTGCCCGCCCTAATTCTTTTACTGACCAGGGCCCTGGTGGAGAGGGGGGCAGGCACAGGGTGGACAGTATACCCCCCCCTTGCAAGAAATGTGGCGCATGCCGGAAGTTCTGTGGACTTTGCAATTTTTTCCCTTCACTTGGCAGGGGTCTCCTCAATCTTAGGGGCAATTAATTTTATTAGGACCCTTGGGAACCTTCGGGTCTTTGGGATGTTCCTTGAGCGTATGCCCTTATTTGCTTGGGCAGTGCTGATTACTACTATCCTGTTACTCCTTTCTCTCCCAGTGCTAGCAGGGGCTATCACAATGTTGCTCACCGATCGTAACTTAAATACCACTTTCTACGATGT????????????????????????????????????????
>M_effusa_KC287658
???????????????????????????????GGTATGGTGGGGACAGGCCTAAGGGTTTTGATCCGCCTGGAACTGGGACAACCCGGGTCATTAATTGGGGATGACCAGATCTACAATGTAGTAGTGACTGCTCACGCCTTTATTATAATTTTTTTTATGGTAATACCTGTTTTGATTGGGGGCTTTGGGAACTGACTGGTCCCTTTAATATTAGGGGCTGCAGATATGGCTTTTCCCCGACTAAATAATATAAGGTTTTGGTTTTTAGTCCCGGCTTTACTTCTCTTGTTAACAAGAGCCCTGGTAGAAAGAGGGGCAGGAACAGGCTGAACAGTGTACCCCCCTCTTGCAAGGAACGTGGCCCATGCAGGGAGCTCTGTAGATTTTGCAATCTTCTCCCTCCACTTGGCAGGGGTGTCCTCTATCTTAGGGGCAATTAATTTTATCAGGACTTTAGGCAACCTACGGGTGTTTGGGATATTCCTTGAGCGAATACCTTTATTTGCTTGGGCAGTGTTAATTACTACTATTCTTCTTCTTCTTTCTCTTCCGGTGTTAGCAGGGGCAATTACAATACTACTTACGGATCGTAACCTAAACACCACTTTCTATGATGTGGGAGGAGGAGGGGACCCTATTTTATATCAACACTTGTTC
>M_effusa_HQ150054
???????????????????????????????GGTATGGTGGGGACAGGCCTAAGGGTTTTGATCCGCCTGGAACTGGGACAACCCGGGTCATTAATTGGGGATGACCAGATCTACAATGTAGTAGTGACTGCTCACGCCTTTATTATAATTTTTTTTATGGTGATACCTGTTTTGATTGGGGGCTTTGGGAACTGACTGGTCCCTTTAATATTAGGGGCTGCAGATATGGCTTTCCCCCGACTAAATAATATAAGGTTTTGGTTTTTAGTCCCGGCTTTACTTCTCTTGTTAACAAGAGCCCTGGTAGAAAGAGGGGCAGGAACAGGCTGAACAGTGTACCCCCCTCTTGCAAGGAACGTGGCCCATGCAGGGAGCTCTGTAGATTTTGCAATCTTCTCCCTCCACTTGGCAGGGGTGTCCTCTATCTTAGGGGCAATTAATTTTATCAGGACTTTAGGCAACCTACGGGTGTTTGGGATATTCCTTGAGCGAATACCTTTATTTGCTTGGGCAGTGTTAATTACTACTATTCTTCTTCTTCTTTCTCTTCCGGTGTTAGCAGGGGCAATTACAATACT???????????????????????????????????????????????????????????????????????????????
>M_effusa_KC287659
???????????????????????????????GGTATGGTGGGGACAGGCCTAAGGGTTTTGATCCGCCTGGAACTGGGACAACCCGGGTCATTAATTGGGGATGACCAGATCTACAATGTAGTAGTGACTGCTCACGCCTTTATTATAATTTTTTTTATGGTGATACCTGTTTTGATTGGGGGCTTTGGGAACTGACTGGTCCCTTTAATATTAGGGGCTGCAGATATGGCTTTCCCCCGACTAAATAATATAAGGTTTTGGTTTTTAGTCCCGGCTTTACTTCTCTTGTTAACAAGAGCCCTGGTAGAAAGAGGGGCAGGAACAGGCTGAACAGTGTACCCCCCTCTTGCAAGGAACGTGGCCCATGCAGGGAGCTCTGTAGATTTTGCAATCTTCTCCCTCCACTTGGCAGGGGTGTCCTCTATCTTAGGGGCAATTAATTTTATCAGGACTTTAGGCAACCTACGGGTGTTTGGGATGTTCCTTGAGCGAATACCTTTATTTGCTTGGGCAGTGTTAATTACTACTATTCTTCTTCTTCTTTCTCTTCCGGTGTTAGCAGGGGCAATTACAATACTACTTACGGATCGTAACCTAAACACCACTTTCTATGATGTGGGAGGAGGAGGGGACCCTATTTTATATCAACACTTGTTC
>M_pacifica_LC102086
???????????????????????????????????????????????????????????????????????????????????????????????????????????????????????????????????????????????????????????????????????YTATTTTAATTGGGGGATTTGGAAACKGGSTAGTGCCCTTAATACTAGGGGCTGCGGATATGGCTTTCCCCCGGCTGAATAACATAAGGTTTTGATTTTTAGTACCTGCCTTAGTACTCTTATTAACGAGGGCGCTAGTGGAAAGAGGTGCCGGTACTGGGTGAACTGTCTACCCCCCCCTGGCAAGGAATGTGGCGCATGCCKGGAGCTCTGTGGACTTCGCCATTTTTTCGCTTCATTTGGCAGGGGTCTCTTCAATCTTAGGGGCAATTAACTTTATTAGAACCCTGGGTAATCTCCGGGTGTTTGGAATATTCTTAGA?????????????????????????????????????????????????????????????????????????????????????????????????????????????????????????????????????????????????????????????????????????
>M_pacifica_LC005580
?????????????????????????????????????????????????????????????????????????????????????????????????????????????????????????????????????????????????????????????????????????????????????????????????????????????????KACTAGGGGCTGCGGATATGGCTTTCCCCCGGCTGAATAACATAAGGTTTTGATTTTTAGTACCTGCCTTAGTACTCWTATTAACGAGGGCGCTAGTGGAAAGAGGGGCCGGTACTGGGTGAACTGTCTACCCCCCCCTGGCAAGGAATGTGGCGCATGCCGGGAGCTCTGTAGACTTCGCCATTTTTTCGCTTCATTTGGCAGGGGTCTCTTCAATCTTAGGGGCAATTAATTTTATTAGAACCCTGGGTAATCTCCGGGTGTTTGGA????????????????????????????????????????????????????????????????????????????????????????????????????????????????????????????????????????????????????????????????????????????????????
>M_pacifica_LC102074
???????????????????????????????????????????????????????????????????????????????????????????????????????????????????????????????????????????????????????????????????????CTATTTTAATTGGGGGATTTGGAAACTGGCTAGKGCCCTTAATACTAGGGGCTGCGGATATGGMTTTCCCCCGGCTGAATAACATAAGGTTTTGATTTTTAGTACCTGCCTTAGTACTCTTATTAACGAGGGCGCTAGTGGAAAGAGGGGCCGGTACTGGGTGAACTGTCTACCCCCCCCTGGCAAGGAATGTGGCGCATGCCGGGAGCTCTGTAGACTTCGCCATTTTTTCGCTTCATTTGGCAGGGGTCTCTTCAATCTTAGGGGCAATTAATTTTATTAGAACCCTGGGTAATCTCCGGGTGTTTGGAATATTCTTAGA?????????????????????????????????????????????????????????????????????????????????????????????????????????????????????????????????????????????????????????????????????????
>M_pacifica_LC102056
???????????????????????????????????????????????????????????????????????????????????????????????????????????????????????????????????????????????????????????????????????CTATTTTAATTGGGGGATTTGGAAACTGGCKAGTGCCCTTAATACTAGGGGCTGCGGATATGGCTTTCCCCCGGCTGAATAACATAAGGTTTTGATTTTTAGTACCTGCCTTAGTACTCTTATTAACGAGGGCGCTAGTGGAAAGAGGKGCCGGTACTGGGTGAACTGTCTACCCCCCCCTGGCAAGGAATGTGGCGCATGCCGGGAGCTCTGTAGACTTCGCCATTTTTTCGCTTCATTTGGCAGGGGTCTCTTCAATCTTAGGGGCAATTAACTTTATTAGAACCCTGGGTAATCTCCGGGTGTTTGGAATATTCTTAGA?????????????????????????????????????????????????????????????????????????????????????????????????????????????????????????????????????????????????????????????????????????
>M_pacifica_KC287705
??????????????????????????????????????????????????????????????????????????????????????????????????????????????????????????????????????????????????TAATTTTTTTTATAGTTATGCCTATTTTAATTGGGGGATTTGGAAACTGGCTAGTGCCCTTAATACTAGGGGCTGCGGATATGGCTTTCCCCCGGCTGAATAACATAAGGTTTTGATTTTTAGTACCTGCCTTAGTACTCTTATTAACGAGGGCGCTAGTGGAAAGAGGTGCCGGTACTGGGTGAACTGTCTACCCCCCCCTGGCAAGGAATGTGGCGCATGCCGGGAGCTCTGTAGACTTCGCCATTTTTTCGCTTCATTTGGCAGGGGTCTCTTCAATCTTAGGGGCAATTAACTTTATTAGAACCCTGGGTAATCTCCGGGTGTTTGGAATATTCTTAGACCGGATGCCTTTGTTCGCATGAGCTGTCTTAATCACAACTATTTTACTACTTCTTTCCCTTCCTGTTTTAGCCGGGGCTATTACAATGCTTTTGACAGATCGTAACTTAAACACCACCTTCTATGACGTAGGAGGGGGGGGGGA?????????????????????????
>M_pacifica_KC287704
??????????????????????????????????????????CACAGGCTTAAGGGTTTTAATTCGCCTAGAGTTAGGCCAGCCAGGATCTTTAATTGGGGACGATCAGATTTATAATGTTGTAGTGACAGCTCATGCTTTTATTATAATTTTTTTTATAGTTATGCCTATTTTAATTGGGGGATTTGGAAACTGGCTAGTGCCCTTAATACTAGGGGCTGCGGATATGGCTTTCCCCCGGCTGAATAACATAAGGTTTTGATTTTTAGTACCTGCCTTAGTACTCTTATTAACGAGGGCGCTAGTGGAAAGAGGTGCCGGTACTGGGTGAACTGTCTACCCCCCCCTGGCAAGGAATGTGGCGCATGCCGGGAGCTCTGTAGACTTCGCCATTTTTTCGCTTCATTTGGCAGGGGTCTCTTCAATCTTAGGGGCAATTAACTTTATTAGAACCCTGGGTAATCTCCGGGTGTTTGGAATATTCTTAGACCGGATGCCTTTGTTCGCATGAGCTGTCTTAATCACAACTATTTTACTACTTCTTTCCCTTCCTGTTTTAGCCGGGGCTATTACAATGCTTTTGACAGATCGTAACTTAAACACCACCTTCTATGACGTAGGAGGGGGAGGGGACCCTATTCTTTACCAGCACCTGTTT
>M_pacifica_AF513646
???????????????????????????????????????????ACAGGCTTAAGGGTTTTAATTCGCCTAGAGTTAGGCCAGCCAGGATCTTTAATTGGGGACGATCAGATTTATAATGTTGTAGTGACAGCTCATGCTTTTATTATAATTTTTTTTATAGTTATGCCTATTTTAATTGGGGGATTTGGAAACTGGCTAGTGCCCTTAATACTAGGGGCTGCGGATATGGCTTTCCCCCGGCTGAATAACATAAGGTTTTGATTTTTAGTACCTGCCTTAGTACTCTTATTAACGAGGGCGCTAGTGGAAAGAGGTGCCGGTACTGGGTGAACTGTCTACCCCCCCCTGGCAAGGAATGTGGCGCATGCCGGGAGCTCTGTAGACTTCGCCATTTTTTCGCTTCATTTGGCAGGGGTCTCTTCAATCTTAGGGGCAATTAACTTTATTAGAACCCTGGGTAATCTCCGGGTGTTTGGAATATTCTTAGACCGGATGCCTTTGTTCGCATGAGCTGTCTTAATCACAACTATTTTACTACTTCTTTCCCTTCCTGTTTTAGCCGGGGCTATTACAATGCTTTTGACAGATCGTAACTTAAACACCACCTTCTATGACGTAGGAGGGGGAGGGGACCCTATTCTTTACCAGCACCTGTTT
>M_pacifica_AF474108
??????????????????????????????????ATAGTGGACACAGGCTTAAGGGTTTTAATTCGCCTAGAGTTAGGCCAGCCAGGATCTTTAATTGGGGACGATCAGATTTATAATGTTGTAGTGACAGCTCATGCTTTTATTATAATTTTTTTTATAGTTATGCCTATTTTAATTGGGGGATTTGGAAACTGGCTAGTGCCCTTAATACTAGGGGCTGCGGATATGGCTTTCCCCCGGCTGAATAACATAAGGTTTTGATTTTTAGTACCTGCCTTAGTACTCTTATTAACGAGGGCGCTAGTGGAAAGAGGTGCCGGTACTGGGTGAACTGTCTACCCCCCCCTGGCAAGGAATGTGGCGCATGCCGGGAGCTCTGTAGACTTCGCCATTTTTTCGCTTCATTTGGCAGGGGTCTCTTCAATCTTAGGGGCAATTAACTTTATTAGAACCCTGGGTAATCTCCGGGTGTTTGGAATATTCTTAGACCGGATGCCTTTGTTCGCATGAGCTGTCTTAATCACAACTATTTTACTACTTCTTTCCCTTCCTGTTTTAGCCGGGGCTATTACAATGCTTTTGACAGATCGTAACTTAAACACCACCTTCTATGACGTAGGAGGGGGAGGGGACCCTATTCTTTACCAGCACCTGTTT
>M_pacifica_LC102070
???????????????????????????????????????????????????????????????????????????????????????????????????????????????????????????????????????????????????????????????????????CTATTTTAATTGGGGGATTTGGAAACTGGCTAGTGCCCTTAATACTAGGGGCTGCGGATATGGCTTTCCCCCGGCTGAATAACATAAGGTTTTGATTTTTAGTACCTGCCTTAGTACTCTTATTAACGAGGGCGCTAGTGGAAAGAGGTGCCGGTACTGGGTGAACTGTCTACCCCCCCCTGGCAAGGAATGTGGCGCATGCCGGGAGCTCTGTAGACTTCGCCATTTTTTCGCTTCATTTGGCAGGGGTCTCTTCAATCTTAGGGGCAATTAACTTTATTAGAACCCTGGGTAATCTCCGGGTGTTTGGAATATTCTTAGA?????????????????????????????????????????????????????????????????????????????????????????????????????????????????????????????????????????????????????????????????????????
>M_pacifica_LC102067
???????????????????????????????????????????????????????????????????????????????????????????????????????????????????????????????????????????????????????????????????????CTATTTTAATTGGGGGATTTGGAAACTGGCTAGTGCCCTTAATACTAGGGGCTGCGGATATGGCTTTCCCCCGGCTGAATAACATAAGGTTTTGATTTTTAGTACCTGCCTTAGTACTCTTATTAACGAGGGCGCTAGTGGAAAGAGGTGCCGGTACTGGGTGAACTGTCTACCCCCCCCTGGCAAGGAATGTGGCGCATGCCGGGAGCTCTGTAGACTTCGCCATTTTTTCGCTTCATTTGGCAGGGGTCTCTTCAATCTTAGGGGCAATTAACTTTATTAGAACCCTGGGTAATCTCCGGGTGTTTGGAATATTCTTAGA?????????????????????????????????????????????????????????????????????????????????????????????????????????????????????????????????????????????????????????????????????????
>M_pacifica_LC102065
???????????????????????????????????????????????????????????????????????????????????????????????????????????????????????????????????????????????????????????????????????CTATTTTAATTGGGGGATTTGGAAACTGGCTAGTGCCCTTAATACTAGGGGCTGCGGATATGGCTTTCCCCCGGCTGAATAACATAAGGTTTTGATTTTTAGTACCTGCCTTAGTACTCTTATTAACGAGGGCGCTAGTGGAAAGAGGTGCCGGTACTGGGTGAACTGTCTACCCCCCCCTGGCAAGGAATGTGGCGCATGCCGGGAGCTCTGTAGACTTCGCCATTTTTTCGCTTCATTTGGCAGGGGTCTCTTCAATCTTAGGGGCAATTAACTTTATTAGAACCCTGGGTAATCTCCGGGTGTTTGGAATATTCTTAGA?????????????????????????????????????????????????????????????????????????????????????????????????????????????????????????????????????????????????????????????????????????
>M_pacifica_LC102053
???????????????????????????????????????????????????????????????????????????????????????????????????????????????????????????????????????????????????????????????????????CTATTTTAATTGGGGGATTTGGAAACTGGCTAGTGCCCTTAATACTAGGGGCTGCGGATATGGCTTTCCCCCGGCTGAATAACATAAGGTTTTGATTTTTAGTACCTGCCTTAGTACTCTTATTAACGAGGGCGCTAGTGGAAAGAGGTGCCGGTACTGGGTGAACTGTCTACCCCCCCCTGGCAAGGAATGTGGCGCATGCCGGGAGCTCTGTAGACTTCGCCATTTTTTCGCTTCATTTGGCAGGGGTCTCTTCAATCTTAGGGGCAATTAACTTTATTAGAACCCTGGGTAATCTCCGGGTGTTTGGAATATTCTTAGA?????????????????????????????????????????????????????????????????????????????????????????????????????????????????????????????????????????????????????????????????????????
>M_pacifica_LC102055
???????????????????????????????????????????????????????????????????????????????????????????????????????????????????????????????????????????????????????????????????????CTATTTTAATTGGGGGATTTGGAAACTGGCTAGTGCCCTTAATACTAGGGGCTGCGGATATGGCTTTCCCCCGGCTGAATAACATAAGGTTTTGATTTTTAGTACCTGCCTWAGTACTCTTATTAACGAGGGCGCTAGTGGAAAGAGGTGCCGGTACTGGGTGAACTGTCTACCCCCCCCTGGCAAGGAATGTGGCGCATGCCGGGAGCTCTGTAGACTTCGCCATTTTTTCGCTTCATTTGGCAGGGGTCTCTTCAATCTTAGGGGCAATTAACTTTATTAGAACCCTGGGTAATCTCCGGGTGTTTGGAATATTCTTAGA?????????????????????????????????????????????????????????????????????????????????????????????????????????????????????????????????????????????????????????????????????????
>M_pacifica_LC005577
?????????????????????????????????????????????????????????????????????????????????????????????????????????????????????????????????????????????????????????????????????????????????????????????????????????????????TACTAGGGGCTGCGGATATGGCTTTCCCCCGGCTGAATAACATAAGGTTTTGATTTTTAGTACCTGCCTTAGTACTCTTATTAACGAGGGCGCTAGTGGAAAGAGGGGCCGGTACTGGGTGAACTGTCTACCCCCCCCTGGCAAGGAATGTGGCGCATGCCGGGAGCTCTGTAGACTTCGCCATTTTTTCRCTTCATTTGGCAGGGGTCTCTTCAATCTTAGGGGCAATTAATTTTATTAGAACCCTGGGTAATCTCCGGGTGTTTGGA????????????????????????????????????????????????????????????????????????????????????????????????????????????????????????????????????????????????????????????????????????????????????
>M_pacifica_LC005581
?????????????????????????????????????????????????????????????????????????????????????????????????????????????????????????????????????????????????????????????????????????????????????????????????????????????????TACTAGGGGCTGCGGATATGGCTTTCCCCCGGCTGAATAACATAAGGTTTTGATTTTTAGTACCTGCCTTAGTACTCTTATTAACGAGGGCGCTAGTGGAAAGAGGGGCCGGTACTGGGTGAACTGTCTACCCCCCCCTGGCAAGGAATGTGGCGCATGCCGGGAGCTCTGTAGACTTCGCCATTTTTTCCCTTCATTTGGCAGGGGTCTCTTCAATCTTAGGGGCAATTAATTTTATTAGAACCCTGGGTAATCTCCGGGTGTTTGGA????????????????????????????????????????????????????????????????????????????????????????????????????????????????????????????????????????????????????????????????????????????????????
>M_pacifica_LC005582
?????????????????????????????????????????????????????????????????????????????????????????????????????????????????????????????????????????????????????????????????????????????????????????????????????????????????TAMTAGGGGCTGCGGATATGGCTTTCCCCCGGCTGAATAACATAAGGTTTTGATTTTTAGTACCTGCCTTAGTACTCTTATTAACGAGGGCGCTAGTGGAAAGAGGGGCCGGTACTGGGTGAACTGTCTACCCCCCCCTGGCAAGGAATGTGGCGCATGCCGGGAGCTCTGTAGACTTCGCCATTTTTTCGCTTCATTTGGCAGGGGTCTCTTCAATCTTAGGGGCAATTAATTTTATTAGAACCCTGGGTAATCTCCGGGTGTTTGGA????????????????????????????????????????????????????????????????????????????????????????????????????????????????????????????????????????????????????????????????????????????????????
>M_pacifica_AF474109
???????????????????????????????????????????ACAGGCTTAAGGGTTTTAATTCGCCTAGAGTTAGGCCAGCCAGGATCTTTAATTGGGGACGATCAGATTTATAATGTTGTAGTGACAGCTCATGCTTTTATTATAATTTTTTTTATAGTTATGCCTATTTTAATTGGGGGATTTGGAAACTGGCTAGTGCCCTTAATACTAGGGGCTGCGGATATGGCTTTCCCCCGGCTGAATAACATAAGGTTTTGATTTTTAGTACCTGCCTTAGTACTCTTATTAACGAGGGCGCTAGTGGAAAGAGGGGCCGGTACTGGGTGAACTGTCTACCCCCCCCTGGCAAGGAATGTGGCGCATGCCGGGAGCTCTGTAGACTTCGCCATTTTTTCGCTTCATTTGGCAGGGGTCTCTTCAATCTTAGGGGCAATTAATTTTATTAGAACCCTGGGTAATCTCCGGGTGTTTGGAATATTCTTAGACCGGATGCCTTTGTTCGCATGAGCTGTCTTAATCACAACTATTTTACTACTTCTTTCCCTTCCTGTTTTAGCCGGGGCTATTACAATGCTTTTGACAGATCGTAACTTAAACACCACCTTCTATGACGTAGGAGGGGGAGGGGACCCTATTCTTTACCAGCACCTGTTT
>M_pacifica_AB379983
CACATTATATATGGTAGCAGGGGCATGAAGAGGGATGGTGGGCACAGGCTTAAGGGTTTTAATTCGCCTAGAATTAGGCCAGCCAGGATCTTTAATTGGGGACGATCAGATTTATAATGTTGTAGTGACAGCTCATGCTTTTATTATAATTTTTTTTATAGTTATGCCTATTTTAATTGGGGGATTTGGAAACTGGCTAGTGCCCTTAATACTAGGGGCTGCGGATATGGCTTTCCCCCGGCTGAATAACATAAGGTTTTGATTTTTAGTACCTGCCTTAGTACTCTTATTAACGAGGGCGCTAGTGGAAAGAGGGGCCGGTACTGGGTGAACTGTCTACCCCCCCCTGGCAAGGAATGTGGCGCATGCCGGGAGCTCTGTAGACTTCGCCATTTTTTCGCTTCATTTGGCAGGGGTCTCTTCAATCTTAGGGGCAATTAATTTTATTAGAACCCTGGGTAATCTCCGGGTGTTTGGAATATTCTTAGACCGGATGCCTTTGTTCGCATGAGCTGTCTTAATCACAACTATTTTACTACTTCTTTCCCTTCCTGTTTTAGCCGGGGCTATTACAATGCTTTTGACAGATCGTAACTTAAACACCACCTTCTATGACGTAGGAGGGGGAGGGGACCCTATT??????????????????
>M_pacifica_LC102062
???????????????????????????????????????????????????????????????????????????????????????????????????????????????????????????????????????????????????????????????????????CTATTTTAATTGGGGGATTTGGAAACTGGCTAGTGCCCTTAATACTAGGGGCTGCGGATATGGCTTTCCCCCGGCTGAATAACATAAGGTTTTGATTTTTAGTACCTGCCTTAGTACTCTTATTAACGAGGGCGCTAGTGGAAAGAGGGGCCGGTACTGGGTGAACTGTCTACCCCCCCCTGGCAAGGAATGTGGCGCATGCCGGGAGCTCTGTAGACTTCGCCATTTTTTCGCTTCATTTGGCAGGGGTCTCTTCAATCTTAGGGGCAATTAATTTTATTAGAACCCTGGGTAATCTCCGGGTGTTTGGAATATTCTTAGA?????????????????????????????????????????????????????????????????????????????????????????????????????????????????????????????????????????????????????????????????????????
>M_pacifica_LC102068
???????????????????????????????????????????????????????????????????????????????????????????????????????????????????????????????????????????????????????????????????????CTATTTTAATTGGGGGATTTGGAAACTGGCTAGTGCCCTTAATACTAGGGGCTGCGGATATGGCTTTCCCCCGGCTGAATAACATAAGGTTTTGATTTTTAGTACCTGCCTTAGTACTCTTATTAACGAGGGCGCTAGTGGAAAGAGGGGCCGGTACTGGGTGAACTGTCTACCCCCCCCTGGCAAGGAATGTGGCGCATGCCGGGAGCTCTGTAGACTTCGCCATTTTTTCGCTTCATTTGGCAGGGGTCTCTTCAATCTTAGGGGCAATTAATTTTATTAGAACCCTGGGTAATCTCCGGGTGTTTGGGATATTCTTAGA?????????????????????????????????????????????????????????????????????????????????????????????????????????????????????????????????????????????????????????????????????????
>M_lucens_JQ889875
???????????????????GGGGCGTGAAGAGGAATAGTAGGGACCGGCTTAAGGGTTTTAATTCGTCTAGAGTTAGGTCAGCCCGGATCTTTAATTGGAGATGATCAGATTTACAATGTTGTAGTGACAGCCCATGCTTTTATTATAATTTTCTTTATAGTAATGCCAATTTTAATTGGGGGGTTTGGAAACTGGCTAGTGCCCTTAATACTAGGAGCTGCCGACATGGCCTTCCCTCGGCTAAATAACATAAGGTTTTGATTCTTAGTCCCTGCTTTAGTGCTCCTGCTAACAAGGGCGCTAGTAGAAAGAGGGGCCGGCACTGGGTGAACCGTCTACCCCCCTTTGGCAAGTAATGTGGCGCATGCTGGAAGCTCTGTGGACTTCGCCATTTTCTCCCTTCATTTGGCAGGGGTTTCCTCAATCTTAGGGGCAATTAATTTTATTAGGACCTTGGGGAACCTCCGAGTATTTGGGATATTCTTAGACCGGATGCCGTTATTCGCTTGGGCGGTATTAATTACAACTATTTTACTCCTCCTTTCCCTTCCTGTTTTAGCCGGGGCAATCACTATACTACTAACAGACCGGAACTTAAATACTACTTTCTATGATGTAGGAGGAGGGGGGGACCCTATTCTCTATCAGCACCTATT?
>M_lucens_JQ889890
CACACTATATATAGTAGCAGGGGCGTGAAGAGGAATAGTAGGGACCGGCTTAAGGGTTTTAATTCGTCTAGAGTTAGGTCAGCCCGGATCTTTAATTGGAGATGACCAGATTTACAATGTTGTAGTGACAGCCCATGCTTTTATTATAATTTTCTTTATAGTAATGCCAATTTTAATTGGGGGGTTTGGAAACTTGCTAGTGCCCTTAATACTAGGAGCTGCCGACATGGCCTTCCCTCGGCTAAATAACATAAGGTTTTGATTCTTAGTCCCTGCTTTAGTGCTCCTGCTAACAAGGGCGCTAGTAGAAAGAGGGGCCGGCACTGGGTGAACCGTCTACCCCCCTTTGGCAAGTAATGTGGCGCATGCTGGAAGCTCTGTGGACTTCGCCATTTTCTCCCTTCATTTGGCAGGGGTTTCCTCAATCTTAGGGGCAATTAATTTTATTAGGACCTTGGGGAACCTCCGAGTATTTGGGATATTCTTAGACCGGATGCCGTTATTCGCTTGGGCGGTATTAATTACAACTATTTTACTCCTCCTTTCCCTTCCTGTTTTAGCCGGGGCAATCACTATACTACTAACAGACCGGAACTTAAATACTACTTTCTATGATGTAGGAGGAGGGGGGG??????????????????????????
>M_lucens_JQ889889
CACACTATATATAGTAGCAGGGGCGTGAAGAGGAATAGTAGGGACCGGCTTAAGGGTTTTAATTCGTCTAGAGTTAGGTCAGCCCGGATCTTTAATTGGAGATGACCAGATTTACAATGTTGTAGTGACAGCCCATGCTTTTATTATAATTTTCTTTATAGTAATGCCAATTTTAATTGGGGGGTTTGGAAACTTGCTAGTGCCCTTAATACTAGGAGCTGCCGACATGGCCTTCCCTCGGCTAAATAACATAAGGTTTTGATTCTTAGTCCCTGCTTTAGTGCTCCTGCTAACAAGGGCGCTAGTAGAAAGAGGGGCCGGCACTGGGTGAACCGTCTACCCCCCTTTGGCAAGTAATGTGGCGCATGCTGGAAGCTCTGTGGACTTCGCCATTTTCTCCCTTCATTTGGCAGGGGTTTCCTCAATCTTAGGGGCAATTAATTTTATTAGGACCTTGGGGAACCTCCGAGTATTTGGGATATTCTTAGACCGGATGCCGTTATTCGCTTGGGCGGTATTAATTACAACTATTTTACTCCTCCTTTCCCTTCCTGTTTTAGCCGGGGCAATCACTATACTACTAACAGACCGGAACTTAAATACTACTTTCTATGATGTAGGAGGAGGGGGGG??????????????????????????
>M_lucens_JN588602
CACACTATATATAGTAGCAGGGGCGTGAAGAGGAATAGTAGGGACCGGCTTAAGGGTTTTAATTCGTCTAGAGTTAGGTCAGCCCGGATCTTTAATTGGAGATGACCAGAWTTACAATGTTGTAGTGACAGCCCATGCTTTTATTATAATTTTCTTTATAGTAATGCCAATTTTAATTGGGGGGTTTGGAAACTGGCTAGTGCCCTTAATACTAGGAGCTGCCGACATGGCCTTCCCTCGGCTAAATAACATAAGGTTTTGATTCTTAGTCCCTGCTTTAGTGCTCCTGCTAACAAGGGCGCTAGTAGAAAGAGGGGCCGGCACTGGGTGAACCGTCTACCCCCCTTTGGCAAGTAATGTGGCGCATGCTGGAAGCTCTGTGGACTTCGCCATTTTCTCCCTTCATTTGGCAGGGGTTTCCTCAATCTTAGGGGCAATTAATTTTATTAGGACCTTGGGGAACCTCCGAGTATTTGGGATATTCTTAGACCGGATGCCGTTATTCGCTTGGGCGGTATTAATTACAACTATTTTACTCCTCCTTTCCCTTCCTGTTTTAGCCGGGGCAATCACTATACTACTAACAGACCGGAACTTAAATACTACTTTCTATGATGTAGGAGGAGGGGGGGACCCTATTCTCTATCAGCACCTGT??
>M_lucens_JN588603
CACACTATATATAGTAGCAGGGGCGTGAAGAGGAATAGTAGGGACCGGCTTAAGGGTTTTAATTCGTCTAGAGTTAGGTCAGCCCGGATCTTTAATTGGAGATGACCAGATTTACAATGTTGTAGTGACAGCCCATGCTTTTATTATAATTTTCTTTATAGTAATGCCAATTTTAATTGGAGGGTTTGGAAACTGGCTAGTGCCCTTAATACTAGGAGCTGCCGACATGGCCTTCCCTCGGCTAAATAACATAAGGTTTTGATTCTTAGTCCCTGCTTTAGTGCTCCTGCTAACAAGGGCGCTAGTAGAAAGAGGGGCCGGCACTGGGTGAACCGTCTACCCCCCTTTGGCAAGTAATGTGGCGCATGCTGGAAGCTCTGTGGACTTCGCCATTTTCTCCCTTCATTTGGCAGGGGTTTCCTCAATCTTAGGGGCAATTAATTTTATTAGGACCTTGGGGAACCTCCGAGTATTTGGGATATTCTTAGACCGGATGCCGTTATTCGCTTGGGCGGTATTAATTACAACTATTTTACTCCTCCTTTCCCTTCCTGTTTTAGCCGGGGCAATCACTATACTACTAACAGACCGGAACTTAAATACTACTTTCTATGATGTAGGAGGAGGGGGGGACCCTATTCTCTATCAGCACCTGTTT
>M_lucens_JQ889911
CACACTATATATAGTAGCAGGGGCGTGAAGAGGAATAGTAGGGACCGGCTTAAGGGTTTTAATTCGTCTAGAGTTAGGTCAGCCCGGATCTTTAATTGGAGATGACCAGATTTACAATGTTGTAGTGACAGCCCATGCTTTTATTATAATTTTCTTTATAGTAATGCCAATTTTAATTGGGGGGTTTGGAAACTGGCTAGTGCCCTTAATACTAGGAGCTGCCGACATGGCCTTCCCTCGGCTAAATAACATAAGGTTTTGATTCTTAGTCCCTGCTTTAGTGCTCTTGCTAACAAGGGCGCTAGTAGAAAGAGGGGCCGGCACTGGGTGAACCGTCTACCCCCCTTTGGCAAGTAATGTGGCGCATGCTGGAAGCTCTGTGGACTTCGCCATTTTCTCCCTTCATTTGGCAGGGGTTTCCTCAATCTTAGGGGCAATTAATTTTATTAGGACCTTGGGGAACCTCCGAGTATTTGGGATATTCTTAGACCGGATGCCGTTATTCGCTTGGGCGGTATTAATTACAACTATTTTACTCCTCCTTTCCCTTCCTGTTTTAGCCGGGGCAATCACTATACTACTAACAGACCGGAACTTAAATACTACTTTCTATGATGTAGGAGGAGGGGGGGACCCTATTCTCTATCAGCACCTGTTT
>M_lucens_JN588594
CACACTATATATAGTAGCAGGGGCGTGAAGAGGAATAGTAGGGACCGGCTTAAGGGTTTTAATTCGTCTAGAGTTAGGTCAGCCCGGATCTTTAATTGGAGATGACCAGATTTACAATGTTGTAGTGACAGCCCATGCTTTTATTATAATTTTCTTTATAGTAATGCCAATTTTAATTGGGGGGTTTGGAAACTGGCTAGTGCCCTTAATACTAGGAGCTGCCGACATGGCCTTCCCTCGGCTAAATAACATAAGGTTTTGATTCTTAGTCCCTGCTTTAGTGCTCCTGCTAACAAGGGCGCTAGTAGAAAGAGGGGCCGGCACTGGGTGAACCGTCTACCCCCCTTTGGCAAGTAATGTGGCGCATGCTGGAAGCTCTGTGGACTTCGCCATTTTCTCCCTTCATTTGGCAGGGGTTTCCTCAATCTTAGGGGCAATTAATTTTATTAGGACCTTGGGGAACCTCCGAGTATTTGGGATATTCTTAGACCGGATGCCGTTATTCGCTTGGGCGGTATTAATTACAACTATTTTACTCCTCCTTTCCCTTCCTGTTTTAGCCGGGGCAATCACTATACTACTAACAGACCGGAACTTAAATACTACTTTCTATGATGTAGGAGGAGGGGGGGACCCTATTCTCTATCAGCACCTGTTT
>M_lucens_AF531750
CACACTATATATAGTAGCAGGGGCGTGAAGAGGAATAGTAGGGACCGGCTTAAGGGTTTTAATTCGTCTAGAGTTAGGTCAGCCCGGATCTTTAATTGGAGATGACCAGATTTACAATGTTGTAGTGACAGCCCATGCTTTTATTATAATTTTCTTTATAGTAATGCCAATTTTAATTGGGGGGTTTGGAAACTGGCTAGTGCCCTTAATACTAGGAGCTGCCGACATGGCCTTCCCTCGGCTAAATAACATAAGGTTTTGATTCTTAGTCCCTGCTTTAGTGCTCCTGCTAACAAGGGCGCTAGTAGAAAGAGGGGCCGGCACTGGGTGAACCGTCTACCCCCCTTTGGCAAGTAATGTGGCGCATGCTGGAAGCTCTGTGGACTTCGCCATTTTCTCCCTTCATTTGGCAGGGGTTTCCTCAATCTTAGGGGCAATTAATTTTATTAGGACCTTGGGGAACCTCCGAGTATTTGGGATATTCTTAGACCGGATGCCGTTATTCGCTTGGGCGGTATTAATTACAACTATTTTACTCCTCCTTTCCCTTCCTGTTTTAGCCGGGGCAATCACTATACTACTAACAGACCGGAACTTAAATACTACTTTGTATGATGTAGGAGGAGGGGGGGACCCTATTCT????????????????
>M_lucens_JQ889900
???????TATATAGTAGCAGGGGCGTGAAGAGGAATAGTAGGGACCGGCTTAAGGGTTTTAATTCGTCTAGAGTTAGGTCAGCCCGGATCTTTAATTGGAGATGACCAGATTTACAATGTTGTAGTGACAGCCCATGCTTTTATTATAATTTTCTTTATAGTAATGCCAATTTTAATTGGGGGGTTTGGAAACTGGCTAGTGCCCTTAATACTAGGAGCTGCCGACATGGCCTTCCCTCGGCTAAATAACATAAGGTTTTGATTCTTAGTCCCTGCTTTAGTGCTCCTGCTAACAAGGGCGCTAGTAGAAAGAGGGGCCGGCACTGGGTGAACCGTCTACCCCCCTTTGGCAAGTAATGTGGCGCATGCTGGAAGCTCTGTGGACTTCGCCATTTTCTCCCTTCATTTGGCAGGGGTTTCCTCAATCTTAGGGGCAATTAATTTTATTAGGACCTTGGGGAACCTCCGAGTATTTGGGATATTCTTAGACCGGATGCCGTTATTCGCTTGGGCGGTATTAATTACAACTATTTTACTCCTCCTTTCCCTTCCTGTTTTAGCCGGGGCAATCACTATACTACTAACAGACCGGAACTTAAATACTACTTTCTATGACGTAGGAGGA?????????????????????????????????
>M_lucens_JQ889886
CACACTATATATAGTAGCAGGGGCGTGAAGAGGAATAGTAGGGACCGGCTTAAGGGTTTTAATTCGTCTAGAGTTAGGTCAGCCCGGATCTTTAATTGGAGATGACCAGATTTACAATGTTGTAGTGACAGCCCATGCTTTTATTATAATTTTCTTTATAGTAATGCCAATTTTAATTGGGGGGTTTGGAAACTGGCTAGTGCCCTTAATACTAGGAGCTGCCGACATGGCCTTCCCTCGGCTAAATAACATAAGGTTTTGATTCTTAGTCCCTGCTTTAGTGCTCCTGCTAACAAGGGCGCTAGTAGAAAGAGGGGCCGGCACTGGGTGAACCGTCTACCCCCCTTTGGCAAGTAATGTGGCGCATGCTGGAAGCTCTGTGGACTTCGCCATTTTCTCCCTTCATTTGGCAGGGGTTTCCTCAATCTTAGGGGCAATTAATTTTATTAGGACCTTGGGGAACCTCCGAGTATTTGGGATATTCTTAGACCGGATGCCGTTATTCGCTTGGGCGGTATTAATTACAACTATTTTACTCCTTCTTTCCCTTCCTGTTTTAGCCGGGGCAATCACTATACTACTAACAGACCGGAACT??????????????????????????????????????????????????????????????
>M_lucens_JN588593
CACACTATATATAGTAGCAGGGGCGTGAAGAGGAATAGTAGGGACCGGCTTAAGGGTTTTAATTCGTCTAGAGTTAGGTCAGCCCGGATCTTTAATTGGAGATGACCAGATTTACAATGTTGTAGTGACAGCCCATGCTTTTATTATAATTTTCTTTATAGTAATGCCAATTTTAATTGGGGGGTTTGGAAACTGGCTAGTGCCCTTAATACTAGGAGCTGCCGACATGGCCTTCCCTCGGCTAAATAACATAAGGTTTTGATTCTTAGTCCCTGCTTTAGTGCTCCTGCTAACAAGGGCGCTAGTAGAAAGAGGGGCCGGCACTGGGTGAACCGTCTACCCCCCTTTGGCAAGTAATGTGGCGCATGCTGGAAGCTCTGTGGACTTCGCCATTTTCTCCCTTCATTTGGCAGGGGTTTCCTCAATCTTAGGGGCAATTAATTTTATTAGGACCTTGGGGAACCTCCGAGTATTTGGGATATTCTTAGACCGGATGCCGTTATTCGCTTGGGCGGTATTAATTACAACTATTTTACTCCTCCTTTCCCTTCCTGTTTTAGCCGGGGCAATCACTATACTACTAACAGACCGGAACTTAAATACTACTTTCTATGATGTAGGAGGAGGGGGGGACCCTATTCTCTATCAGCACCTGTTT
>M_lucens_JQ889876
CACACTATATATAGTAGCAGGGGCGTGAAGAGGAATAGTAGGGACCGGCTTAAGGGTTTTAATTCGTCTAGAGTTAGGTCAGCCCGGATCTTTAATTGGAGATGACCAGATTTACAATGTTGTAGTGACAGCCCATGCTTTTATTATAATTTTCTTTATAGTAATGCCAATTTTAATTGGGGGGTTTGGAAACTGGCTAGTGCCCTTAATACTAGGAGCTGCCGACATGGCCTTCCCTCGGCTAAATAACATAAGGTTTTGATTCTTAGTCCCTGCTTTAGTGCTCCTGCTAACAAGGGCGCTAGTAGAAAGAGGGGCCGGCACTGGGTGAACCGTCTACCCCCCTTTGGCAAGTAATGTGGCGCATGCTGGAAGCTCTGTGGACTTCGCCATTTTCTCCCTTCATTTGGCAGGGGTTTCCTCAATCTTAGGGGCAATTAATTTTATTAGGACCTTGGGGAACCTCCGAGTATTTGGGATATTCTTAGACCGGATGCCGTTATTCGCTTGGGCGGTATTAATTACAACTATTTTACTCCTCCTTTCCCTTCCTGTTTTAGCCGGGGCAATCACTATACTACTAACAGACCGGAACTTAAATACTACTTTCTATGATGTAGGAGGAGGGGGGGACCCTATT??????????????????
>M_lucens_JQ889884
CACACTATATATAGTAGCAGGGGCGTGAAGAGGAATAGTAGGGACCGGCTTAAGGGTTTTAATTCGTCTAGAGTTAGGTCAGCCCGGATCTTTAATTGGAGATGACCAGATTTACAATGTTGTAGTGACAGCCCATGCTTTTATTATAATTTTCTTTATAGTAATGCCAATTTTAATTGGGGGGTTTGGAAACTGGCTAGTGCCCTTAATACTAGGAGCTGCCGACATGGCCTTCCCTCGGCTAAATAACATAAGGTTTTGATTCTTAGTCCCTGCTTTAGTGCTCCTGCTAACAAGGGCGCTAGTAGAAAGAGGGGCCGGCACTGGGTGAACCGTCTACCCCCCTTTGGCAAGTAATGTGGCGCATGCTGGAAGCTCTGTGGACTTCGCCATTTTCTCCCTTCATTTGGCAGGGGTTTCCTCAATCTTAGGGGCAATTAATTTTATTAGGACCTTGGGGAACCTCCGAGTATTTGGGATATTCTTAGACCGGATGCCGTTATTCGCTTGGGCGGTATTAATTACAACTATTTTACTCCTCCTTTCCCTTCCTGTTTTAGCCGGGGCAATCACTATACTACTAACAGACCGGAACTTAAATACTAC????????????????????????????????????????????????????
>M_lucens_JQ889926
CACACTATATATAGTAGCAGGGGCGTGAAGAGGAATAGTAGGGACCGGCTTAAGGGTTTTAATTCGTCTAGAGTTAGGTCAGCCCGGATCTTTAATTGGAGATGACCAGATTTACAATGTTGTAGTGACAGCCCATGCTTTTATTATAATTTTCTTTATAGTAATGCCAATTTTAATTGGGGGGTTTGGAAACTGGCTAGTGCCCTTAATACTAGGAGCTGCCGACATGGCCTTCCCTCGGCTAAATAACATAAGGTTTTGATTCTTAGTCCCTGCTTTAGTGCTCCTGCTAACAAGGGCGCTAGTAGAAAGAGGGGCCGGCACTGGGTGAACCGTCTACCCCCCTTTGGCAAGTAATGTGGCGCATGCTGGAAGCTCTGTGGACTTCGCCATTTTCTCCCTTCATTTGGCAGGGGTTTCCTCAATCTTAGGGGCAATTAATTTTATTAGGACCTTGGGGAACCTCCGAGTATTTGGGATATTCTTAGACCGGATGCCGTTATTCGCTTGGGCGGTATTAATTACAACTATTTTACTCCTCCTTTCCCTTCCTGTTTTAGCCGGGGCAATCACTATACTACTAACAGACCGGAACTTAAATACTACTTTCTATGATGTAGGAGGAGGGGGGGACCCTATTCTCTATCAGCACCTGTTT
>M_lucens_JQ889925
CACACTATATATAGTAGCAGGGGCGTGAAGAGGAATAGTAGGGACCGGCTTAAGGGTTTTAATTCGTCTAGAGTTAGGTCAGCCCGGATCTTTAATTGGAGATGACCAGATTTACAATGTTGTAGTGACAGCCCATGCTTTTATTATAATTTTCTTTATAGTAATGCCAATTTTAATTGGGGGGTTTGGAAACTGGCTAGTGCCCTTAATACTAGGAGCTGCCGACATGGCCTTCCCTCGGCTAAATAACATAAGGTTTTGATTCTTAGTCCCTGCTTTAGTGCTCCTGCTAACAAGGGCGCTAGTAGAAAGAGGGGCCGGCACTGGGTGAACCGTCTACCCCCCTTTGGCAAGTAATGTGGCGCATGCTGGAAGCTCTGTGGACTTCGCCATTTTCTCCCTTCATTTGGCAGGGGTTTCCTCAATCTTAGGGGCAATTAATTTTATTAGGACCTTGGGGAACCTCCGAGTATTTGGGATATTCTTAGACCGGATGCCGTTATTCGCTTGGGCGGTATTAATTACAACTATTTTACTCCTCCTTTCCCTTCCTGTTTTAGCCGGGGCAATCACTATACTACTAACAGACCGGAACTTAAATACTACTTTCTATGATGTAGGAGGAGGGGGGGACCCTATTCTCTATCAGCACCTGTTT
>M_lucens_JQ889924
CACACTATATATAGTAGCAGGGGCGTGAAGAGGAATAGTAGGGACCGGCTTAAGGGTTTTAATTCGTCTAGAGTTAGGTCAGCCCGGATCTTTAATTGGAGATGACCAGATTTACAATGTTGTAGTGACAGCCCATGCTTTTATTATAATTTTCTTTATAGTAATGCCAATTTTAATTGGGGGGTTTGGAAACTGGCTAGTGCCCTTAATACTAGGAGCTGCCGACATGGCCTTCCCTCGGCTAAATAACATAAGGTTTTGATTCTTAGTCCCTGCTTTAGTGCTCCTGCTAACAAGGGCGCTAGTAGAAAGAGGGGCCGGCACTGGGTGAACCGTCTACCCCCCTTTGGCAAGTAATGTGGCGCATGCTGGAAGCTCTGTGGACTTCGCCATTTTCTCCCTTCATTTGGCAGGGGTTTCCTCAATCTTAGGGGCAATTAATTTTATTAGGACCTTGGGGAACCTCCGAGTATTTGGGATATTCTTAGACCGGATGCCGTTATTCGCTTGGGCGGTATTAATTACAACTATTTTACTCCTCCTTTCCCTTCCTGTTTTAGCCGGGGCAATCACTATACTACTAACAGACCGGAACTTAAATACTACTTTCTATGATGTAGGAGGAGGGGGGGACCCTATTCTCTATCAGCACCTGTTT
>M_lucens_JQ889923
CACACTATATATAGTAGCAGGGGCGTGAAGAGGAATAGTAGGGACCGGCTTAAGGGTTTTAATTCGTCTAGAGTTAGGTCAGCCCGGATCTTTAATTGGAGATGACCAGATTTACAATGTTGTAGTGACAGCCCATGCTTTTATTATAATTTTCTTTATAGTAATGCCAATTTTAATTGGGGGGTTTGGAAACTGGCTAGTGCCCTTAATACTAGGAGCTGCCGACATGGCCTTCCCTCGGCTAAATAACATAAGGTTTTGATTCTTAGTCCCTGCTTTAGTGCTCCTGCTAACAAGGGCGCTAGTAGAAAGAGGGGCCGGCACTGGGTGAACCGTCTACCCCCCTTTGGCAAGTAATGTGGCGCATGCTGGAAGCTCTGTGGACTTCGCCATTTTCTCCCTTCATTTGGCAGGGGTTTCCTCAATCTTAGGGGCAATTAATTTTATTAGGACCTTGGGGAACCTCCGAGTATTTGGGATATTCTTAGACCGGATGCCGTTATTCGCTTGGGCGGTATTAATTACAACTATTTTACTCCTCCTTTCCCTTCCTGTTTTAGCCGGGGCAATCACTATACTACTAACAGACCGGAACTTAAATACTACTTTCTATGATGTAGGAGGAGGGGGGGACCCTATTCTCTATCAGCACCTGTTT
>M_lucens_JQ889912
CACACTATATATAGTAGCAGGGGCGTGAAGAGGAATAGTAGGGACCGGCTTAAGGGTTTTAATTCGTCTAGAGTTAGGTCAGCCCGGATCTTTAATTGGAGATGACCAGATTTACAATGTTGTAGTGACAGCCCATGCTTTTATTATAATTTTCTTTATAGTAATGCCAATTTTAATTGGGGGGTTTGGAAACTGGCTAGTGCCCTTAATACTAGGAGCTGCCGACATGGCCTTCCCTCGGCTAAATAACATAAGGTTTTGATTCTTAGTCCCTGCTTTAGTGCTCCTGCTAACAAGGGCGCTAGTAGAAAGAGGGGCCGGCACTGGGTGAACCGTCTACCCCCCTTTGGCAAGTAATGTGGCGCATGCTGGAAGCTCTGTGGACTTCGCCATTTTCTCCCTTCATTTGGCAGGGGTTTCCTCAATCTTAGGGGCAATTAATTTTATTAGGACCTTGGGGAACCTCCGAGTATTTGGGATATTCTTAGACCGGATGCCGTTATTCGCTTGGGCGGTATTAATTACAACTATTTTACTCCTCCTTTCCCTTCCTGTTTTAGCCGGGGCAATCACTATACTACTAACAGACCGGAACTTAAATACTACTTTCTATGATGTAGGAGGAGGGGGGGACCCTATTCTCTATCAGCACCTGTTT
>M_lucens_JQ889918
CACACTATATATAGTAGCAGGGGCGTGAAGAGGAATAGTAGGGACCGGCTTAAGGGTTTTAATTCGTCTAGAGTTAGGTCAGCCCGGATCTTTAATTGGAGATGACCAGATTTACAATGTTGTAGTGACAGCCCATGCTTTTATTATAATTTTCTTTATAGTAATGCCAATTTTAATTGGGGGGTTTGGAAACTGGCTAGTGCCCTTAATACTAGGAGCTGCCGACATGGCCTTCCCTCGGCTAAATAACATAAGGTTTTGATTCTTAGTCCCTGCTTTAGTGCTCCTGCTAACAAGGGCGCTAGTAGAAAGAGGGGCCGGCACTGGGTGAACCGTCTACCCCCCTTTGGCAAGTAATGTGGCGCATGCTGGAAGCTCTGTGGACTTCGCCATTTTCTCCCTTCATTTGGCAGGGGTTTCCTCAATCTTAGGGGCAATTAATTTTATTAGGACCTTGGGGAACCTCCGAGTATTTGGGATATTCTTAGACCGGATGCCGTTATTCGCTTGGGCGGTATTAATTACAACTATTTTACTCCTCCTTTCCCTTCCTGTTTTAGCCGGGGCAATCACTATACTACTAACAGACCGGAACTTAAATACTAC????????????????????????????????????????????????????
>M_lucens_JQ889905
CACACTATATATAGTAGCAGGGGCGTGAAGAGGAATAGTAGGGACCGGCTTAAGGGTTTTAATTCGTCTAGAGTTAGGTCAGCCCGGATCTTTAATTGGAGATGACCAGATTTACAATGTTGTAGTGACAGCCCATGCTTTTATTATAATTTTCTTTATAGTAATGCCAATTTTAATTGGGGGGTTTGGAAACTGGCTAGTGCCCTTAATACTAGGAGCTGCCGACATGGCCTTCCCTCGGCTAAATAACATAAGGTTTTGATTCTTAGTCCCTGCTTTAGTGCTCCTGCTAACAAGGGCGCTAGTAGAAAGAGGGGCCGGCACTGGGTGAACCGTCTACCCCCCTTTGGCAAGTAATGTGGCGCATGCTGGAAGCTCTGTGGACTTCGCCATTTTCTCCCTTCATTTGGCAGGGGTTTCCTCAATCTTAGGGGCAATTAATTTTATTAGGACCTTGGGGAACCTCCGAGTATTTGGGATATTCTTAGACCGGATGCCGTTATTCGCTTGGGCGGTATTAATTACAACTATTTTACTCCTCCTTTCCCTTCCTGTTTTAGCCGGGGCAATCACTATACTACTAACAGACCGGAACTTAAATACTACTTTCTATGATGTAGGAGGAGGGGGGGACCCTATTCTCTATCAG?????????
>M_lucens_JQ889904
CACACTATATATAGTAGCAGGGGCGTGAAGAGGAATAGTAGGGACCGGCTTAAGGGTTTTAATTCGTCTAGAGTTAGGTCAGCCCGGATCTTTAATTGGAGATGACCAGATTTACAATGTTGTAGTGACAGCCCATGCTTTTATTATAATTTTCTTTATAGTAATGCCAATTTTAATTGGGGGGTTTGGAAACTGGCTAGTGCCCTTAATACTAGGAGCTGCCGACATGGCCTTCCCTCGGCTAAATAACATAAGGTTTTGATTCTTAGTCCCTGCTTTAGTGCTCCTGCTAACAAGGGCGCTAGTAGAAAGAGGGGCCGGCACTGGGTGAACCGTCTACCCCCCTTTGGCAAGTAATGTGGCGCATGCTGGAAGCTCTGTGGACTTCGCCATTTTCTCCCTTCATTTGGCAGGGGTTTCCTCAATCTTAGGGGCAATTAATTTTATTAGGACCTTGGGGAACCTCCGAGTATTTGGGATATTCTTAGACCGGATGCCGTTATTCGCTTGGGCGGTATTAATTACAACTATTTTACTCCTCCTTTCCCTTCCTGTTTTAGCCGGGGCAATCACTATACTACTAACAGACCGGAACTTAAATACTACTTT?????????????????????????????????????????????????
>M_lucens_JQ889896
CACACTATATATAGTAGCAGGGGCGTGAAGAGGAATAGTAGGGACCGGCTTAAGGGTTTTAATTCGTCTAGAGTTAGGTCAGCCCGGATCTTTAATTGGAGATGACCAGATTTACAATGTTGTAGTGACAGCCCATGCTTTTATTATAATTTTCTTTATAGTAATGCCAATTTTAATTGGGGGGTTTGGAAACTGGCTAGTGCCCTTAATACTAGGAGCTGCCGACATGGCCTTCCCTCGGCTAAATAACATAAGGTTTTGATTCTTAGTCCCTGCTTTAGTGCTCCTGCTAACAAGGGCGCTAGTAGAAAGAGGGGCCGGCACTGGGTGAACCGTCTACCCCCCTTTGGCAAGTAATGTGGCGCATGCTGGAAGCTCTGTGGACTTCGCCATTTTCTCCCTTCATTTGGCAGGGGTTTCCTCAATCTTAGGGGCAATTAATTTTATTAGGACCTTGGGGAACCTCCGAGTATTTGGGATATTCTTAGACCGGATGCCGTTATTCGCTTGGGCGGTATTAATTACAACTATTTTACTCCTCCTTTCCCTTCCTGTTTTAGCCGGGGCAATCACTATACTACTAACAGACCGGAACTTAAATACTACTTT?????????????????????????????????????????????????
>M_lucens_JQ889895
CACACTATATATAGTAGCAGGGGCGTGAAGAGGAATAGTAGGGACCGGCTTAAGGGTTTTAATTCGTCTAGAGTTAGGTCAGCCCGGATCTTTAATTGGAGATGACCAGATTTACAATGTTGTAGTGACAGCCCATGCTTTTATTATAATTTTCTTTATAGTAATGCCAATTTTAATTGGGGGGTTTGGAAACTGGCTAGTGCCCTTAATACTAGGAGCTGCCGACATGGCCTTCCCTCGGCTAAATAACATAAGGTTTTGATTCTTAGTCCCTGCTTTAGTGCTCCTGCTAACAAGGGCGCTAGTAGAAAGAGGGGCCGGCACTGGGTGAACCGTCTACCCCCCTTTGGCAAGTAATGTGGCGCATGCTGGAAGCTCTGTGGACTTCGCCATTTTCTCCCTTCATTTGGCAGGGGTTTCCTCAATCTTAGGGGCAATTAATTTTATTAGGACCTTGGGGAACCTCCGAGTATTTGGGATATTCTTAGACCGGATGCCGTTATTCGCTTGGGCGGTATTAATTACAACTATTTTACTCCTCCTTTCCCTTCCTGTTTTAGCCGGGGCAATCACTATACTACTAACAGACCGGAACTTAAATACTACTTTCT???????????????????????????????????????????????
>M_lucens_JQ889882
CACACTATATATAGTAGCAGGGGCGTGAAGAGGAATAGTAGGGACCGGCTTAAGGGTTTTAATTCGTCTAGAGTTAGGTCAGCCCGGATCTTTAATTGGAGATGACCAGATTTACAATGTTGTAGTGACAGCCCATGCTTTTATTATAATTTTCTTTATAGTAATGCCAATTTTAATTGGGGGGTTTGGAAACTGGCTAGTGCCCTTAATACTAGGAGCTGCCGACATGGCCTTCCCTCGGCTAAATAACATAAGGTTTTGATTCTTAGTCCCTGCTTTAGTGCTCCTGCTAACAAGGGCGCTAGTAGAAAGAGGGGCCGGCACTGGGTGAACCGTCTACCCCCCTTTGGCAAGTAATGTGGCGCATGCTGGAAGCTCTGTGGACTTCGCCATTTTCTCCCTTCATTTGGCAGGGGTTTCCTCAATCTTAGGGGCAATTAATTTTATTAGGACCTTGGGGAACCTCCGAGTATTTGGGATATTCTTAGACCGGATGCCGTTATTCGCTTGGGCGGTATTAATTACAACTATTTTACTCCTCCTTTCCCTTCCTGTTTTAGCCGGGGCAATCACTATACTACTAACAGACCGGAACT??????????????????????????????????????????????????????????????
>M_lucens_JQ889874
CACACTATATATAGTAGCAGGGGCGTGAAGAGGAATAGTAGGGACCGGCTTAAGGGTTTTAATTCGTCTAGAGTTAGGTCAGCCCGGATCTTTAATTGGAGATGACCAGATTTACAATGTTGTAGTGACAGCCCATGCTTTTATTATAATTTTCTTTATAGTAATGCCAATTTTAATTGGGGGGTTTGGAAACTGGCTAGTGCCCTTAATACTAGGAGCTGCCGACATGGCCTTCCCTCGGCTAAATAACATAAGGTTTTGATTCTTAGTCCCTGCTTTAGTGCTCCTGCTAACAAGGGCGCTAGTAGAAAGAGGGGCCGGCACTGGGTGAACCGTCTACCCCCCTTTGGCAAGTAATGTGGCGCATGCTGGAAGCTCTGTGGACTTCGCCATTTTCTCCCTTCATTTGGCAGGGGTTTCCTCAATCTTAGGGGCAATTAATTTTATTAGGACCTTGGGGAACCTCCGAGTATTTGGGATATTCTTAGACCGGATGCCGTTATTCGCTTGGGCGGTATTAATTACAACTATTTTACTCCTCCTTTCCCTTCCTGTTTTAGCCGGGGCAATCACTATACTACTAACAGACCGGAACTT?????????????????????????????????????????????????????????????
>M_lucens_JQ889873
CACACTATATATAGTAGCAGGGGCGTGAAGAGGAATAGTAGGGACCGGCTTAAGGGTTTTAATTCGTCTAGAGTTAGGTCAGCCCGGATCTTTAATTGGAGATGACCAGATTTACAATGTTGTAGTGACAGCCCATGCTTTTATTATAATTTTCTTTATAGTAATGCCAATTTTAATTGGGGGGTTTGGAAACTGGCTAGTGCCCTTAATACTAGGAGCTGCCGACATGGCCTTCCCTCGGCTAAATAACATAAGGTTTTGATTCTTAGTCCCTGCTTTAGTGCTCCTGCTAACAAGGGCGCTAGTAGAAAGAGGGGCCGGCACTGGGTGAACCGTCTACCCCCCTTTGGCAAGTAATGTGGCGCATGCTGGAAGCTCTGTGGACTTCGCCATTTTCTCCCTTCATTTGGCAGGGGTTTCCTCAATCTTAGGGGCAATTAATTTTATTAGGACCTTGGGGAACCTCCGAGTATTTGGGATATTCTTAGACCGGATGCCGTTATTCGCTTGGGCGGTATTAATTACAACTATTTTACTCCTCCTTTCCCTTCCTGTTTTAGCCGGGGCAATCACTATACTACTAACAGACCGGAACTT?????????????????????????????????????????????????????????????
>M_lucens_JN588596
???????????????????????????????????????????ACCGGCTTAAGGGTTTTAATTCGTCTAGAGTTAGGTCAGCCCGGATCTTTAATTGGAGATGACCAGATTTACAATGTTGTAGTGACAGCCCATGCTTTTATTATAATTTTCTTTATAGTAATGCCAATTTTAATTGGGGGGTTTGGAAACTGGCTAGTGCCCTTAATACTAGGAGCTGCCGACATGGCCTTCCCTCGGCTAAATAACATAAGGTTTTGATTCTTAGTCCCTGCTTTAGTGCTCCTGCTAACAAGGGCGCTAGTAGAAAGAGGGGCCGGCACTGGGTGAACCGTCTACCCCCCTTTGGCAAGTAATGTGGCGCATGCTGGAAGCTCTGTGGACTTCGCCATTTTCTCCCTTCATTTGGCAGGGGTTTCCTCAATCTTAGGGGCAATTAATTTTATTAGGACCTTGGGGAACCTCCGAGTATTTGGGATATTCTTAGACCGGATGCCGTTATTCGCTTGGGCGGTATTAATTACAACTATTTTACTCCTCCTTTCCCTTCCTGTTTTAGCCGGGGCAATCACTATACTACTAACAGACCGGAACTTAAATACTACTTTCTATGATGTAGGAGGAGGGGGGGACCCTATTCTCTATCAGCACCTGTTT
>M_lucens_JQ889915
???????????????????????????????????????????ACCGGCTTAAGGGTTTTAATTCGTCTAGAGTTAGGTCAGCCCGGATCTTTAATTGGAGATGACCAGATTTACAATGTTGTAGTGACAGCCCATGCTTTTATTATAATTTTCTTTATAGTAATGCCAATTTTAATTGGGGGGTTTGGAAACTGGCTAGTGCCCTTAATACTAGGAGCTGCCGACATGGCCTTCCCTCGGCTAAATAACATAAGGTTTTGATTCTTAGTCCCTGCTTTAGTGCTCCTGCTAACAAGGGCGCTAGTAGAAAGAGGGGCCGGCACTGGGTGAACCGTCTACCCCCCTTTGGCAAGTAATGTGGCGCATGCTGGAAGCTCTGTGGACTTCGCCATTTTCTCCCTTCATTTGGCAGGGGTTTCCTCAATCTTAGGGGCAATTAATTTTATTAGGACCTTGGGGAACCTCCGAGTATTTGGGATATTCTTAGACCGGATGCCGTTATTCGCTTGGGCGGTATTAATTACAACTATTTTACTCCTCCTTTCCCTTCCTGTTTTAGCCGGGGCAATCACTATACTACTAACAGACCGGAACTTAAATACTACTTTCTATGATGTAGGAGGAGGGG?????????????????????????????
>M_lucens_JQ889898
???????????????????????????????????????????ACCGGCTTAAGGGTTTTAATTCGTCTAGAGTTAGGTCAGCCCGGATCTTTAATTGGAGATGACCAGATTTACAATGTTGTAGTGACAGCCCATGCTTTTATTATAATTTTCTTTATAGTAATGCCAATTTTAATTGGGGGGTTTGGAAACTGGCTAGTGCCCTTAATACTAGGAGCTGCCGACATGGCCTTCCCTCGGCTAAATAACATAAGGTTTTGATTCTTAGTCCCTGCTTTAGTGCTCCTGCTAACAAGGGCGCTAGTAGAAAGAGGGGCCGGCACTGGGTGAACCGTCTACCCCCCTTTGGCAAGTAATGTGGCGCATGCTGGAAGCTCTGTGGACTTCGCCATTTTCTCCCTTCATTTGGCAGGGGTTTCCTCAATCTTAGGGGCAATTAATTTTATTAGGACCTTGGGGAACCTCCGAGTATTTGGGATATTC??????????????????????????????????????????????????????????????????????????????????????????????????????????????????????????????????????????????????????????????????????????????
>M_lucens_JN588595
CACACTATATATAGTAGCAGGGGCGTGAAGAGGAATAGTAGGGACCGGCTTAAGGGTTTTAATTCGTCTAGAGTTAGGTCAGCCCGGATCTTTAATTGGAGATGACCAGATTTACAATGTTGTAGTGACAGCCCATGCTTTTATTATAATTTTCTTTATAGTAATGCCAATTTTAATTGGGGGGTTTGGAAACTGGCTAGTGCCCTTAATACTAGGAGCTGCCGACATGGCCTTCCCTCGGCTAAATAACATAAGGTTTTGATTCTTAGTCCCTGCTTTAGTGCTCCTGCTAACAAGGGCGCTAGTAGAAAGAGGGGCCGGCACTGGGTGAACCGTCTACCCCCCTTTGGCAAGTAATGTGGCGCATGCTGGAAGCTCTGTGGACTTCGCCATTTTCTCCCTTCATTTGGCAGGGGTTTCCTCAATCTTAGGGGCAATTAATTTTATTAGGACCTTGGGGAACCTCCGAGTATTTGGGATATTCTTAGACCGGATGCCGTTATTCGCTTGGGCGGTATTAATTACAACTATTTTACTCCTCCTTTCCCTTCCTGTTTTAGCCGGGGCAATCACTATACTACTAACAGACCGGAACTTAAATACTACTTTCTATGATGTAGGAGGAGGGGGGGACCCTATTCTCTATCAGCACCTGTTT
>M_lucens_JQ889913
???????????????????GGGGCGTGAAGAGGAATAGTAGGGACCGGCTTAAGGGTTTTAATTCGTCTAGAGTTAGGTCAGCCCGGATCTTTAATTGGAGATGACCAGATTTACAATGTTGTAGTGACAGCCCATGCTTTTATTATAATTTTCTTTATAGTAATGCCAATTTTAATTGGGGGGTTTGGAAACTGGCTAGTGCCCTTAATACTAGGAGCTGCCGACATGGCCTTCCCTCGGCTAAATAACATAAGGTTTTGATTCTTAGTCCCTGCTTTAGTGCTCCTGCTAACAAGGGCGCTAGTAGAAAGAGGGGCCGGCACTGGGTGAACCGTCTACCCCCCTTTGGCAAGTAATGTGGCGCATGCTGGAAGCTCTGTGGACTTCGCCATTTTCTCCCTTCATTTGGCAGGGGTTTCCTCAATCTTAGGGGCAATTAATTTTATTAGGACCTTGGGGAACCTCCGAGTATTTGGGATATTCTTAGACCGGATGCCGTTATTCGCTTGGGCGGTATTAATTACAACTATTTTACTCCTCCTTTCCCTTCCTGTTTTAGCCGGGGCAATCACTATACTACTAACAGACCGGAACTTAAATACTACTTTCTATGATGTAGGAGGAGGGGGGGACCCTA????????????????????
>M_lucens_JQ889869
?????????????GTAGCAGGGGCGTGAAGAGGAATAGTAGGGACCGGCTTAAGGGTTTTAATTCGTCTAGAGTTAGGTCAGCCCGGATCTTTAATTGGAGATGACCAGATTTACAATGTTGTAGTGACAGCCCATGCTTTTATTATAATTTTCTTTATAGTAATGCCAATTTTAATTGGGGGGTTTGGAAACTGGCTAGTGCCCTTAATACTAGGAGCTGCCGACATGGCCTTCCCTCGGCTAAATAACATAAGGTTTTGATTCTTAGTCCCTGCTTTAGTGCTCCTGCTAACAAGGGCGCTAGTAGAAAGAGGGGCCGGCACTGGGTGAACCGTCTACCCCCCTTTGGCAAGTAATGTGGCGCATGCTGGAAGCTCTGTGGACTTCGCCATTTTCTCCCTTCATTTGGCAGGGGTTTCCTCAATCTTAGGGGCAATTAATTTTATTAGGACCTTGGGGAACCTCCGAGTATTTGGGATATTCTTAGACCGGATGCCGTTATTCGCTTGGGCGGTATTAATTACAACTATTTTACTCCTCCTTTCCCTTCCTGTTTTAGCCGGGGCAATCACTATACTACTAACAGACCGGAACTTAAATACTAC????????????????????????????????????????????????????
>M_lucens_JQ889901
???????????????????????????????????????????????????????GTTTTAATTCGTCTAGAGTTAGGTCAGCCCGGATCTTTAATTGGAGATGACCAGATTTACAATGTTGTAGTGACAGCCCATGCTTTTATTATAATTTTCTTTATAGTAATGCCAATTTTAATTGGGGGGTTTGGAAACTGGCTAGTGCCCTTAATACTAGGAGCTGCCGACATGGCCTTCCCTCGGCTAAATAACATAAGGTTTTGATTCTTAGTCCCTGCTTTAGTGCTCCTGCTAACAAGGGCGCTAGTAGAAAGAGGGGCCGGCACTGGGTGAACCGTCTACCCCCCTTTGGCAAGTAATGTGGCGCATGCTGGAAGCTCTGTGGACTTCGCCATTTTCTCCCTTCATTTGGCAGGGGTTTCCTCAATCTTAGGGGCAATTAATTTTATTAGGACCTTGGGGAACCTCCGAGTATTTGGGATATTCTTAGACCGGATGCCGTTATTCGCTTGGGCGGTATTAATTACAACTATTTTACTCCTCCTTTCCCTTCCTGTTTTAGCCGGGGCAATCACTATACTACTAACAGACCGGAACTTAAATACTACTTTCTATGATGTAGGAGGAGGGGGGGACCCTATTCTCTATCAG?????????
>M_lucens_JQ889899
???????????????????????????????????????????????????????GTTTTAATTCGTCTAGAGTTAGGTCAGCCCGGATCTTTAATTGGAGATGACCAGATTTACAATGTTGTAGTGACAGCCCATGCTTTTATTATAATTTTCTTTATAGTAATGCCAATTTTAATTGGGGGGTTTGGAAACTGGCTAGTGCCCTTAATACTAGGAGCTGCCGACATGGCCTTCCCTCGGCTAAATAACATAAGGTTTTGATTCTTAGTCCCTGCTTTAGTGCTCCTGCTAACAAGGGCGCTAGTAGAAAGAGGGGCCGGCACTGGGTGAACCGTCTACCCCCCTTTGGCAAGTAATGTGGCGCATGCTGGAAGCTCTGTGGACTTCGCCATTTTCTCCCTTCATTTGGCAGGGGTTTCCTCAATCTTAGGGGCAATTAATTTTATTAGGACCTTGGGGAACCTCCGAGTATTTGGGATATTCTTAGACCGGATGCCGTTATTCGCTTGGGCGGTATTAATTACAACTATTTTACTCCTCCTTTCCCTTCCTGTTTTAGCCGGGGCAATCACTATACTACTAACAGACCGGAACTTAAATACTACTTTCTATGATGTAGGAGGAGGGGGGGACCCTATTCTCTATCAG?????????
>M_lucens_JQ889902
???????TATATAGTAGCAGGGGCGTGAAGAGGAATAGTAGGGACCGGCTTAAGGGTTTTAATTCGTCTAGAGTTAGGTCAGCCCGGATCTTTAATTGGAGATGACCAGATTTACAATGTTGTAGTGACAGCCCATGCTTTTATTATAATTTTCTTTATAGTAATGCCAATTTTAATTGGGGGGTTTGGAAACTGGCTAGTGCCCTTAATACTAGGAGCTGCCGACATGGCCTTCCCTCGGCTAAATAACATAAGGTTTTGATTCTTAGTCCCTGCTTTAGTGCTCCTGCTAACAAGGGCGCTAGTAGAAAGAGGGGCCGGCACTGGGTGAACCGTCTACCCCCCTTTGGCAAGTAATGTGGCGCATGCTGGAAGCTCTGTGGACTTCGCCATTTTCTCCCTTCATTTGGCAGGGGTTTCCTCAATCTTAGGGGCAATTAATTTTATTAGGACCTTGGGGAACCTCCGAGTATTTGGGATATTCTTAGACCGGATGCCGTTATTCGCTTGGGCGGTATTAATTACAACTATTTTACTCCTCCTTTCCCTTCCTGTTTTAGCCGGGGCAATCACTATACTACTAACAGACCGGAACTTAAATACTACTTT?????????????????????????????????????????????????
>M_lucens_JQ889903
???????????????????????????????GGAATAGTAGGGACCGGCTTAAGGGTTTTAATTCGTCTAGAGTTAGGTCAGCCCGGATCTTTAATTGGAGATGACCAGATTTACAATGTTGTAGTGACAGCCCATGCTTTTATTATAATTTTCTTTATAGTAATGCCAATTTTAATTGGGGGGTTTGGAAACTGGCTAGTGCCCTTAATACTAGGAGCTGCCGACATGGCCTTCCCTCGGCTAAATAACATAAGGTTTTGATTCTTAGTCCCTGCTTTAGTGCTCCTGCTAACAAGGGCGCTAGTAGAAAGAGGGGCCGGCACTGGGTGAACCGTCTACCCCCCTTTGGCAAGTAATGTGGCGCATGCTGGAAGCTCTGTGGACTTCGCCATTTTCTCCCTTCATTTGGCAGGGGTTTCCTCAATCTTAGGGGCAATTAATTTTATTAGGACCTTGGGGAACCTCCGAGTATTTGGGATATTCTTAGACCGGATGCCGTTATTCGCTTGGGCGGTATTAATTACAACTATTTTACTCCTCCTTTCCCTTCCTGTTTTAGCCGGGGCAATCACTATACTACTAACAGACCGGAACTTAAATACTACTTTCTATGATGTAGGAGGAGGGGGGGACCCTATTCTCTAT????????????
>M_lucens_JN588598
???????TATATAGTAGCAGGGGCGTGAAGAGGAATAGTAGGGACCGGCTTAAGGGTTTTAATTCGTCTAGAGTTAGGTCAGCCCGGATCTTTAATTGGAGATGACCAGATTTACAATGTTGTAGTGACAGCCCATGCTTTTATTATAATTTTCTTTATAGTAATGCCAATTTTAATTGGGGGGTTTGGAAACTGGCTAGTGCCCTTAATACTAGGAGCTGCCGACATGGCCTTCCCTCGGCTAAATAACATAAGGTTTTGATTCTTAGTCCCTGCTTTAGTGCTCCTGCTAACAAGGGCGCTAGTAGAAAGAGGGGCCGGCACTGGGTGAACCGTCTACCCCCCTTTGGCAAGTAATGTGGCGCATGCTGGAAGCTCTGTGGACTTCGCCATTTTCTCCCTTCATTTGGCAGGGGTTTCCTCAATCTTAGGGGCAATTAATTTTATTAGGACCTTGGGGAACCTCCGAGTATTTGGGATATTCTTAGACCGGATGCCGTTATTCGCTTGGGCGGTATTAATTACAACTATTTTACTCCTCCTTTCCCTTCCTGTTTTAGCCGGGGCAATCACTATACTACTAACAGACCGGAACTTAAATACTACTTTCTATGATGTAGGAGGAGGGGGGGACCCTATTCTCTATCAGCACCTGTTT
>M_lucens_JQ889917
????????????????GCAGGGGCGTGAAGAGGAATAGTAGGGACCGGCTTAAGGGTTTTAATTCGTCTAGAGTTAGGTCAGCCCGGATCTTTAATTGGAGATGACCAGATTTACAATGTTGTAGTGACAGCCCATGCTTTTATTATAATTTTCTTTATAGTAATGCCAATTTTAATTGGGGGGTTTGGAAACTGGCTAGTGCCCTTAATACTAGGAGCTGCCGACATGGCCTTCCCTCGGCTAAATAACATAAGGTTTTGATTCTTAGTCCCTGCTTTAGTGCTCCTGCTAACAAGGGCGCTAGTAGAAAGAGGGGCCGGCACTGGGTGAACCGTCTACCCCCCTTTGGCAAGTAATGTGGCGCATGCTGGAAGCTCTGTGGACTTCGCCATTTTCTCCCTTCATTTGGCAGGGGTTTCCTCAATCTTAGGGGCAATTAATTTTATTAGGACCTTGGGGAACCTCCGAGTATTTGGGATATTCTTAGACCGGATGCCGTTATTCGCTTGGGCGGTATTAATTACAACTATTTTACTCCTCCTTTCCCTTCCTGTTTTAGCCGGGGCAATCACTATACTACTAACAGACCGGAACTTAAATACTACTTTCTATGATGTAGGAGGAGGGGGGGACCC??????????????????????
>M_lucens_JQ889916
???????????????????????????????GGAATAGTAGGGACCGGCTTAAGGGTTTTAATTCGTCTAGAGTTAGGTCAGCCCGGATCTTTAATTGGAGATGACCAGATTTACAATGTTGTAGTGACAGCCCATGCTTTTATTATAATTTTCTTTATAGTAATGCCAATTTTAATTGGGGGGTTTGGAAACTGGCTAGTGCCCTTAATACTAGGAGCTGCCGACATGGCCTTCCCTCGGCTAAATAACATAAGGTTTTGATTCTTAGTCCCTGCTTTAGTGCTCCTGCTAACAAGGGCGCTAGTAGAAAGAGGGGCCGGCACTGGGTGAACCGTCTACCCCCCTTTGGCAAGTAATGTGGCGCATGCTGGAAGCTCTGTGGACTTCGCCATTTTCTCCCTTCATTTGGCAGGGGTTTCCTCAATCTTAGGGGCAATTAATTTTATTAGGACCTTGGGGAACCTCCGAGTATTTGGGATATTCTTAGACCGGATGCCGTTATTCGCTTGGGCGGTATTAATTACAACTATTTTACTCCTCCTTTCCCTTCCTGTTTTAGCCGGGGCAATCACTATACTACTAACAGACCGGAACTTAAATACTACTTTCTATGATGTA???????????????????????????????????????
>M_lucens_JQ889914
?????????????????????????????????????????????????TTAAGGGTTTTAATTCGTCTAGAGTTAGGTCAGCCCGGATCTTTAATTGGAGATGACCAGATTTACAATGTTGTAGTGACAGCCCATGCTTTTATTATAATTTTCTTTATAGTAATGCCAATTTTAATTGGGGGGTTTGGAAACTGGCTAGTGCCCTTAATACTAGGAGCTGCCGACATGGCCTTCCCTCGGCTAAATAACATAAGGTTTTGATTCTTAGTCCCTGCTTTAGTGCTCCTGCTAACAAGGGCGCTAGTAGAAAGAGGGGCCGGCACTGGGTGAACCGTCTACCCCCCTTTGGCAAGTAATGTGGCGCATGCTGGAAGCTCTGTGGACTTCGCCATTTTCTCCCTTCATTTGGCAGGGGTTTCCTCAATCTTAGGGGCAATTAATTTTATTAGGACCTTGGGGAACCTCCGAGTATTTGGGATATTCTTAGACCGGATGCCGTTATTCGCTTGGGCGGTATTAATTACAAC??????????????????????????????????????????????????????????????????????????????????????????????????????????????????????????????????
>M_lucens_JQ889897
???????????????????????????????????????????ACCGGCTTAAGGGTTTTAATTCGTCTAGAGTTAGGTCAGCCCGGATCTTTAATTGGAGATGACCAGATTTACAATGTTGTAGTGACAGCCCATGCTTTTATTATAATTTTCTTTATAGTAATGCCAATTTTAATTGGGGGGTTTGGAAACTGGCTAGTGCCCTTAATACTAGGAGCTGCCGACATGGCCTTCCCTCGGCTAAATAACATAAGGTTTTGATTCTTAGTCCCTGCTTTAGTGCTCCTGCTAACAAGGGCGCTAGTAGAAAGAGGGGCCGGCACTGGGTGAACCGTCTACCCCCCTTTGGCAAGTAATGTGGCGCATGCTGGAAGCTCTGTGGACTTCGCCATTTTCTCCCTTCATTTGGCAGGGGTTTCCTCAATCTTAGGGGCAATTAATTTTATTAGGACCTTGGGGAACCTCCGAGTATTTGGGATATTCTTAGACCGGATGCCGTTATTCGCTTGGGCGGTATTAATTACAACTATTTTACTCCTCCTTTCCCTTCCTGTTTTAGCCGGGGCAATCACTATACTACTAACAGACCGGAACTTAAATACTACTTTCT???????????????????????????????????????????????
>M_lucens_JQ889894
???????????????????????????????????????????ACCGGCTTAAGGGTTTTAATTCGTCTAGAGTTAGGTCAGCCCGGATCTTTAATTGGAGATGACCAGATTTACAATGTTGTAGTGACAGCCCATGCTTTTATTATAATTTTCTTTATAGTAATGCCAATTTTAATTGGGGGGTTTGGAAACTGGCTAGTGCCCTTAATACTAGGAGCTGCCGACATGGCCTTCCCTCGGCTAAATAACATAAGGTTTTGATTCTTAGTCCCTGCTTTAGTGCTCCTGCTAACAAGGGCGCTAGTAGAAAGAGGGGCCGGCACTGGGTGAACCGTCTACCCCCCTTTGGCAAGTAATGTGGCGCATGCTGGAAGCTCTGTGGACTTCGCCATTTTCTCCCTTCATTTGGCAGGGGTTTCCTCAATCTTAGGGGCAATTAATTTTATTAGGACCTTGGGGAACCTCCGAGTATTTGGGATATTCTTAGACCGGATGCCGTTATTCGCTTGGGCGGTATTAATTACAACTATTTTACTCCTCCTTTCCCTTCCTGTTTTAGCCGGGGCAATCACTATACTACTAACAGACCGGAACTTAAATACTACTTT?????????????????????????????????????????????????
>M_lucens_JQ889893
???????????????????????????????????????????ACCGGCTTAAGGGTTTTAATTCGTCTAGAGTTAGGTCAGCCCGGATCTTTAATTGGAGATGACCAGATTTACAATGTTGTAGTGACAGCCCATGCTTTTATTATAATTTTCTTTATAGTAATGCCAATTTTAATTGGGGGGTTTGGAAACTGGCTAGTGCCCTTAATACTAGGAGCTGCCGACATGGCCTTCCCTCGGCTAAATAACATAAGGTTTTGATTCTTAGTCCCTGCTTTAGTGCTCCTGCTAACAAGGGCGCTAGTAGAAAGAGGGGCCGGCACTGGGTGAACCGTCTACCCCCCTTTGGCAAGTAATGTGGCGCATGCTGGAAGCTCTGTGGACTTCGCCATTTTCTCCCTTCATTTGGCAGGGGTTTCCTCAATCTTAGGGGCAATTAATTTTATTAGGACCTTGGGGAACCTCCGAGTATTTGGGATATTCTTAGACCGGATGCCGTTATTCGCTTGGGCGGTATTAATTACAACTATTTTACTCCTCCTTTCCCTTCCTGTTTTAGCCGGGGCAATCACTATACTACTAACAGACCGGAACTTAAATACTACTTT?????????????????????????????????????????????????
>M_lucens_JQ889892
???????????????????????????????????????????ACCGGCTTAAGGGTTTTAATTCGTCTAGAGTTAGGTCAGCCCGGATCTTTAATTGGAGATGACCAGATTTACAATGTTGTAGTGACAGCCCATGCTTTTATTATAATTTTCTTTATAGTAATGCCAATTTTAATTGGGGGGTTTGGAAACTGGCTAGTGCCCTTAATACTAGGAGCTGCCGACATGGCCTTCCCTCGGCTAAATAACATAAGGTTTTGATTCTTAGTCCCTGCTTTAGTGCTCCTGCTAACAAGGGCGCTAGTAGAAAGAGGGGCCGGCACTGGGTGAACCGTCTACCCCCCTTTGGCAAGTAATGTGGCGCATGCTGGAAGCTCTGTGGACTTCGCCATTTTCTCCCTTCATTTGGCAGGGGTTTCCTCAATCTTAGGGGCAATTAATTTTATTAGGACCTTGGGGAACCTCCGAGTATTTGGGATATTCTTAGACCGGATGCCGTTATTCGCTTGGGCGGTATTAATTACAACTATTTTACTCCTCCTTTCCCTTCCTGTTTTAGCCGGGGCAATCACTATACTACTAACAGACCGGAACTTAAATACTACTTT?????????????????????????????????????????????????
>M_lucens_JQ889887
?????????????GTAGCAGGGGCGTGAAGAGGAATAGTAGGGACCGGCTTAAGGGTTTTAATTCGTCTAGAGTTAGGTCAGCCCGGATCTTTAATTGGAGATGACCAGATTTACAATGTTGTAGTGACAGCCCATGCTTTTATTATAATTTTCTTTATAGTAATGCCAATTTTAATTGGGGGGTTTGGAAACTGGCTAGTGCCCTTAATACTAGGAGCTGCCGACATGGCCTTCCCTCGGCTAAATAACATAAGGTTTTGATTCTTAGTCCCTGCTTTAGTGCTCCTGCTAACAAGGGCGCTAGTAGAAAGAGGGGCCGGCACTGGGTGAACCGTCTACCCCCCTTTGGCAAGTAATGTGGCGCATGCTGGAAGCTCTGTGGACTTCGCCATTTTCTCCCTTCATTTGGCAGGGGTTTCCTCAATCTTAGGGGCAATTAATTTTATTAGGACCTTGGGGAACCTCCGAGTATTTGGGATATTCTTAGACCGGATGCCGTTATTCGCTTGGGCGGTATTAATTACAACTATTTTACTCCTCCTTTCCCTTCCTGTTTTAGCCGGGGCAATCACTATACTACTAACAGACCGGAACTTAAATACTACTTTCTATGATGTAGGAGGAGGGGGGGACCCTATTCTCTATCAGCACCTGTT?
>M_lucens_JQ889868
?????????????????????????????????????????????????TTAAGGGTTTTAATTCGTCTAGAGTTAGGTCAGCCCGGATCTTTAATTGGAGATGACCAGATTTACAATGTTGTAGTGACAGCCCATGCTTTTATTATAATTTTCTTTATAGTAATGCCAATTTTAATTGGGGGGTTTGGAAACTGGCTAGTGCCCTTAATACTAGGAGCTGCCGACATGGCCTTCCCTCGGCTAAATAACATAAGGTTTTGATTCTTAGTCCCTGCTTTAGTGCTCCTGCTAACAAGGGCGCTAGTAGAAAGAGGGGCCGGCACTGGGTGAACCGTCTACCCCCCTTTGGCAAGTAATGTGGCGCATGCTGGAAGCTCTGTGGACTTCGCCATTTTCTCCCTTCATTTGGCAGGGGTTTCCTCAATCTTAGGGGCAATTAATTTTATTAGGACCT???????????????????????????????????????????????????????????????????????????????????????????????????????????????????????????????????????????????????????????????????????????????????????????????????????????
>M_lucens_KC287661
?????????????????????????TGAAGAGGAATAGTGGGAACCGGTTTAAGAGTCTTAATTCGTCTAGAGTTAGGCCAGCCCGGGTCTTTAATTGGGGATGACCAGATTTACAATGTTGTAGTAACAGCACATGCTTTTATTATAATTTTTTTTATGGTAATACCAATTTTAATTGGGGGCTTTGGAAATTGGTTAGTACCCTTAATACTAGGAGCTGCAGACATGGCTTTCCCCCGGCTGAATAACATAAGGTTTTGATTTTTAGTCCCTGCTTTAGTGCTCCTATTAACAAGAGCATTAGTAGAGAGAGGGGCCGGCACGGGGTGAACTGTCTACCCCCCTTTGGCAAGTAACGTGGCGCATGCTGGGAGCTCTGTGGACTTCGCCATTTTTTCCCTTCATTTGGCAGGTGTTTCTTCCATCTTGGGGGCAATTAATTTTATTAGGACTTTAGGAAACCTCCGAGTATTTGGGATATTTTTAGACCGAATGCCCTTATTCGCTTGGGCAGTATTAATCACAACTATTTTACTCCTCCTTTCCCTTCCTGTTTTAGCCGGGGCAATTACCATATTATTAACAGACCGAAACTTAAATACTACTTTCTATGACGTAGGAGGAGGGGGGGACCCTATTCTCTATCAGCATCTTTTT
>M_lucens_KC287674
CACGCTGTATATAGTGGCAGGGGCGTGAAGAGGAATAGTGGGAACCGGTTTAAGAGTCTTAATTCGTCTAGAGTTAGGCCAGCCCGGGTCTTTAATTGGGGATGACCAGATTTACAATGTTGTAGTAACAGCACATGCTTTTATTATAATTTTTTTTATGGTAATACCAATTTTAATTGGGGGCTTTGGAAATTGGTTAGTACCCTTAATACTAGGAGCTGCAGACATGGCTTTCCCCCGGCTGAATAACATAAGGTTTTGATTTTTAGTCCCTGCTTTAGTGCTCCTATTAACAAGAGCATTAGTAGAGAGAGGGGCCGGCACGGGGTGAACTGTCTACCCCCCTTTGGCAAGTAACGTGGCGCATGCTGGGAGCTCTGTGGACTTCGCCATTTTTTCCCTTCATTTGGCAGGTGTTTCTTCCATCTTGGGGGCAATTAATTTTATTAGGACTTTAGGAAACCTTCGAGTATTTGGGATATTTTTAGACCGAATGCCCTTATTCGCTTGGGCAGTATTAATCACAACTATTTTACTCCTCCTTTCCCTTCCTGTTTTAGCCGGGGCAATTACCATATTATTAACAGACCGAAACTTAAATACTACTTTCTATGACGTAGGAGGAGGGGGGGACCCTATTCTCTATCAGCATCTATTT
>M_lucens_KC287664
?????????????????????????TGAAGAGGAATAGTGGGAACCGGTTTAAGAGTCTTAATTCGTCTAGAGTTAGGCCAGCCCGGGTCTTTAATTGGGGATGACCAGATTTACAATGTTGTAGTAACAGCACATGCTTTTATTATAATTTTTTTTATGGTAATACCAATTTTAATTGGGGGCTTTGGAAATTGGTTAGTACCCTTAATACTAGGAGCTGCAGACATGGCTTTCCCCCGGCTGAATAACATAAGGTTTTGATTTTTAGTCCCTGCTTTAGTGCTCCTATTAACAAGAGCATTAGTAGAGAGAGGGGCCGGCACGGGGTGAACTGTCTACCCCCCTTTGGCAAGTAACGTGGCGCATGCTGGGAGCTCTGTGGACTTCGCCATTTTTTCCCTTCATTTGGCAGGTGTTTCTTCCATCTTGGGGGCAATTAATTTTATTAGGACTTTGGGAAACCTCCGAGTATTTGGGATATTTTTAGACCGAATGCCCTTATTCGCTTGGGCAGTATTAATCACAACTATTTTACTCCTCCTTTCCCTTCCTGTTTTAGCCGGGGCAATTACCATATTATTAACAGACCGAAACTTAAATACTACTTTCTATGACGTAGGAGGAGGGGGGGACCCTATTCTCTATCAGCATCTATTT
>M_lucens_KC287663
?????????????????????????TGAAGAGGAATAGTGGGAACCGGTTTAAGAGTTTTAATTCGTCTAGAGTTAGGCCAGCCCGGGTCTTTAATTGGGGATGACCAGATTTACAATGTTGTAGTAACAGCACATGCTTTTATTATAATTTTTTTTATGGTAATACCAATTTTAATTGGGGGCTTTGGAAATTGGTTAGTACCCTTAATACTAGGAGCTGCAGACATGGCTTTCCCCCGGCTGAATAACATAAGGTTTTGATTTTTAGTCCCTGCTTTAGTGCTCCTATTAACAAGAGCATTAGTAGAGAGAGGGGCCGGCACGGGGTGAACTGTCTACCCCCCTTTGGCAAGTAACGTGGCGCATGCTGGGAGCTCTGTGGACTTCGCCATTTTTTCCCTTCATTTGGCAGGTGTTTCTTCCATCTTGGGGGCAATTAATTTTATTAGGACTTTAGGAAACCTCCGAGTATTTGGGATATTTTTAGACCGAATGCCCTTATTCGCTTGGGCAGTATTAATCACAACTATTTTACTCCTCCTTTCCCTTCCTGTTTTAGCCGGGGCAATTACCATATTATTAACAGACCGAAACTTAAATACTACTTTCTATGACGTAGGAGGAGGGGGGGACCCTATTCTCTATCAGCATCTATTT
>M_lucens_KC287662
?????????????????????????TGAAGAGGAATAGTGGGAACCGGTTTAAGAGTCTTAATTCGTCTAGAGTTAGGCCAGCCCGGGTCTTTAATTGGGGATGACCAGATTTACAATGTTGTAGTAACAGCACATGCTTTTATTATAATTTTTTTTATGGTAATACCAATTTTAATTGGGGGCTTTGGAAATTGGTTAGTACCCTTAATACTAGGAGCTGCAGACATGGCTTTCCCCCGGCTGAATAACATAAGGTTTTGATTTTTAGTCCCTGCTTTAGTGCTCCTATTAACAAGAGCATTAGTAGAGAGAGGGGCCGGCACGGGGTGAACTGTCTACCCCCCTTTGGCAAGTAACGTGGCGCATGCTGGGAGCTCTGTGGACTTCGCCATTTTTTCCCTTCATTTGGCAGGTGTTTCTTCCATCTTGGGGGCAATTAATTTTATTAGGACTTTAGGAAACCTCCGAGTATTTGGGATATTTTTAGACCGAATGCCCTTATTCGCTTGGGCAGTATTAATCACAACTATTTTACTCCTCCTTTCCCTTCCTGTTTTAGCCGGGGCAATTACCATATTATTAACAGACCGAAACTTAAATACTACTTTCTATGACGTAGGAGGAGGGGGGGACCCTATTCTCTATCAGCATCTATTT
>M_lucens_KC287668
?????????????????????????TGAAGAGGAATAGTGGGAACCGGTTTAAGGGTCTTAATTCGTCTAGAGTTAGGTCAGCCCGGGTCTTTAATTGGGGATGACCAGATTTACAATGTTGTAGTAACAGCACATGCTTTTATTATAATTTTTTTTATGGTAATACCAATTTTAATTGGGGGCTTTGGAAATTGGTTAGTACCCTTAATACTAGGAGCTGCAGACATGGCTTTCCCCCGGCTGAATAACATAAGGTTTTGATTTTTAGTCCCTGCTTTAGTGCTCCTATTAACAAGAGCATTAGTAGAGAGAGGGGCCGGCACGGGGTGAACTGTCTACCCCCCTTTGGCAAGTAACGTGGCGCATGCTGGGAGCTCTGTGGACTTCGCCATTTTTTCCCTTCATTTGGCAGGTGTTTCTTCCATCTTGGGGGCAATTAATTTTATTAGGACTTTAGGAAACCTCCGAGTATTTGGGATATTTTTAGACCGAATGCCCTTATTCGCTTGGGCAGTATTAATCACAACTATTTTACTCCTCCTTTCCCTTCCTGTTTTAGCCGGGGCAATTACCATATTATTAACAGACCGAAACTTAAATACTACTTTCTATGACGTAGGAGGAGGGGGGGACCCTATTCTCTATCAGCATCTATTT
>M_lucens_KC287660
?????????????????????????TGAAGAGGAATAGTGGGAACCGGTTTAAGGGTCTTAATTCGTCTAGAGTTAGGCCAGCCCGGGTCTTTAATTGGGGATGACCAGATTTACAATGTTGTAGTAACAGCACATGCTTTTATTATAATTTTTTTTATGGTAATACCAATTTTAATTGGGGGCTTTGGAAATTGGTTAGTACCCTTAATACTAGGAGCTGCAGACATGGCTTTCCCCCGGCTGAATAACATAAGGTTTTGATTTTTAGTCCCTGCTTTAGTGCTCCTATTAACAAGAGCATTAGTAGAGAGAGGGGCCGGCACGGGGTGAACTGTCTACCCCCCTTTGGCAAGTAACGTGGCGCATGCTGGGAGCTCTGTGGACTTCGCCATTTTTTCCCTTCATTTGGCAGGTGTTTCTTCCCTCTTGGGGGCAATTAATTTTATTAGGACTTTAGGAAACCTCCGAGTATTTGGGATATTTTTAGACCGAATGCCCTTATTCGCTTGGGCAGTATTAATCACAACTATTTTACTCCTCCTTTCCCTTCCTGTTTTAGCCGGGGCAATTACCATATTATTAACAGACCGAAACTTAAATACTACTTTCTATGACGTAGGAGGAGGGGGGGACCCTATTCTCTATCAGCATCTATTT
>M_lucens_KC412250
CACGCTGTATATAGTGGCAGGGGCGTGAAGAGGAATAGTGGGAACCGGTTTAAGGGTCTTAATTCGTCTAGAGTTAGGCCAGCCCGGGTCTTTAATTGGGGATGACCAGATTTACAATGTTGTAGTAACAGCACATGCTTTTATTATAATTTTTTTTATGGTAATACCAATTTTAATTGGGGGCTTTGGAAATTGGTTAGTACCCTTAATACTAGGAGCTGCAGACATGGCTTTCCCCCGGCTGAATAACATAAGGTTTTGATTTTTAGTCCCTGCTTTAGTGCTCCTATTAACAAGAGCATTAGTAGAGAGAGGGGCCGGCACGGGGTGAACTGTCTACCCCCCTTTGGCAAGTAACGTGGCGCATGCTGGGAGCTCTGTGGACTTCGCCATTTTTTCCCTTCATTTGGCAGGTGTTTCTTCCATCTTGGGGGCAATTAATTTTATTAGGACTTTAGGAAACCTCCGAGTATTTGGGATATTTTTAGACCGAATGCCCTTATTCGCTTGGGCAGTATTAATCACAACTATTTTACTCCTCCTTTCCCTTCCTGTTTTAGCCGGGGCAATTACCATATTATTAACAGACC????????????????????????????????????????????????????????????????????
>M_lucens_KC412249
?????????????????CAGGGGCGTGAAGAGGAATAGTGGGAACCGGTTTAAGGGTCTTAATTCGTCTAGAGTTAGGCCAGCCCGGGTCTTTAATTGGGGATGACCAGATTTACAATGTTGTAGTAACAGCACATGCTTTTATTATAATTTTTTTTATGGTAATACCAATTTTAATTGGGGGCTTTGGAAATTGGTTAGTACCCTTAATACTAGGAGCTGCAGACATGGCTTTCCCCCGGCTGAATAACATAAGGTTTTGATTTTTAGTCCCTGCTTTAGTGCTCCTATTAACAAGAGCATTAGTAGAGAGAGGGGCCGGCACGGGGTGAACTGTCTACCCCCCTTTGGCAAGTAACGTGGCGCATGCTGGGAGCTCTGTGGACTTCGCCATTTTTTCCCTTCATTTGGCAGGTGTTTCTTCCATCTTGGGGGCAATTAATTTTATTAGGACTTTAGGAAACCTCCGAGTATTTGGGATATTTTTAGACCGAATGCCCTTATTCGCTTGGGCAGTATTAATCACAACTATTTTACTCCTCCTTTCCCTTCCTGTTTTAGCCGGGGCAATTACCATATTATTAACAGACC????????????????????????????????????????????????????????????????????
>M_lucens_KC412248
?????????????????CAGGGGCGTGAAGAGGAATAGTGGGAACCGGTTTAAGGGTCTTAATTCGTCTAGAGTTAGGCCAGCCCGGGTCTTTAATTGGGGATGACCAGATTTACAATGTTGTAGTAACAGCACATGCTTTTATTATAATTTTTTTTATGGTAATACCAATTTTAATTGGGGGCTTTGGAAATTGGTTAGTACCCTTAATACTAGGAGCTGCAGACATGGCTTTCCCCCGGCTGAATAACATAAGGTTTTGATTTTTAGTCCCTGCTTTAGTGCTCCTATTAACAAGAGCATTAGTAGAGAGAGGGGCCGGCACGGGGTGAACTGTCTACCCCCCTTTGGCAAGTAACGTGGCGCATGCTGGGAGCTCTGTGGACTTCGCCATTTTTTCCCTTCATTTGGCAGGTGTTTCTTCCATCTTGGGGGCAATTAATTTTATTAGGACTTTAGGAAACCTCCGAGTATTTGGGATATTTTTAGACCGAATGCCCTTATTCGCTTGGGCAGTATTAATCACAACTATTTTACTCCTCCTTTCCCTTCCTGTTTTAGCCGGGGCAATTACCATATTATTAACAGACC????????????????????????????????????????????????????????????????????
>M_lucens_KC287669
?????????????????????????TGAAGAGGAATAGTGGGAACCGGTTTAAGGGTCTTAATTCGTCTAGAGTTAGGCCAGCCCGGGTCTTTAATTGGGGATGACCAGATTTACAATGTTGTAGTAACAGCACATGCTTTTATTATAATTTTTTTTATGGTAATACCAATTTTAATTGGGGGCTTTGGAAATTGGTTAGTACCCTTAATACTAGGAGCTGCAGACATGGCTTTCCCCCGGCTGAATAACATAAGGTTTTGATTTTTAGTCCCTGCTTTAGTGCTCCTATTAACAAGAGCATTAGTAGAGAGAGGGGCCGGCACGGGGTGAACTGTCTACCCCCCTTTGGCAAGTAACGTGGCGCATGCTGGGAGCTCTGTGGACTTCGCCATTTTTTCCCTTCATTTGGCAGGTGTTTCTTCCATCTTGGGGGCAATTAATTTTATTAGGACTTTAGGAAACCTCCGAGTATTTGGGATATTTTTAGACCGAATGCCCTTATTCGCTTGGGCAGTATTAATCACAACTATTTTACTCCTCCTTTCCCTTCCTGTTTTAGCCGGGGCAATTACCATATTATTAACAGACCGAAACTTAAATACTACTTTCTATGACGTAGGAGGAGGGGGGGACCCTATTCTCTATCAGCATCTATTT
>M_lucens_KC287667
?????????????????????????TGAAGAGGAATAGTGGGAACCGGTTTAAGGGTCTTAATTCGTCTAGAGTTAGGCCAGCCCGGGTCTTTAATTGGGGATGACCAGATTTACAATGTTGTAGTAACAGCACATGCTTTTATTATAATTTTTTTTATGGTAATACCAATTTTAATTGGGGGCTTTGGAAATTGGTTAGTACCCTTAATACTAGGAGCTGCAGACATGGCTTTCCCCCGGCTGAATAACATAAGGTTTTGATTTTTAGTCCCTGCTTTAGTGCTCCTATTAACAAGAGCATTAGTAGAGAGAGGGGCCGGCACGGGGTGAACTGTCTACCCCCCTTTGGCAAGTAACGTGGCGCATGCTGGGAGCTCTGTGGACTTCGCCATTTTTTCCCTTCATTTGGCAGGTGTTTCTTCCATCTTGGGGGCAATTAATTTTATTAGGACTTTAGGAAACCTCCGAGTATTTGGGATATTTTTAGACCGAATGCCCTTATTCGCTTGGGCAGTATTAATCACAACTATTTTACTCCTCCTTTCCCTTCCTGTTTTAGCCGGGGCAATTACCATATTATTAACAGACCGAAACTTAAATACTACTTTCTATGACGTAGGAGGAGGGGGGGACCCTATTCTCTATCAGCATCTATTT
>M_lucens_KC287666
?????????????????????????TGAAGAGGAATAGTGGGAACCGGTTTAAGGGTCTTAATTCGTCTAGAGTTAGGCCAGCCCGGGTCTTTAATTGGGGATGACCAGATTTACAATGTTGTAGTAACAGCACATGCTTTTATTATAATTTTTTTTATGGTAATACCAATTTTAATTGGGGGCTTTGGAAATTGGTTAGTACCCTTAATACTAGGAGCTGCAGACATGGCTTTCCCCCGGCTGAATAACATAAGGTTTTGATTTTTAGTCCCTGCTTTAGTGCTCCTATTAACAAGAGCATTAGTAGAGAGAGGGGCCGGCACGGGGTGAACTGTCTACCCCCCTTTGGCAAGTAACGTGGCGCATGCTGGGAGCTCTGTGGACTTCGCCATTTTTTCCCTTCATTTGGCAGGTGTTTCTTCCATCTTGGGGGCAATTAATTTTATTAGGACTTTAGGAAACCTCCGAGTATTTGGGATATTTTTAGACCGAATGCCCTTATTCGCTTGGGCAGTATTAATCACAACTATTTTACTCCTCCTTTCCCTTCCTGTTTTAGCCGGGGCAATTACCATATTATTAACAGACCGAAACTTAAATACTACTTTCTATGACGTAGGAGGAGGGGGGGACCCTATTCTCTATCAGCATCTATTT
>M_lucens_KC287665
?????????????????????????TGAAGAGGAATAGTGGGAACCGGTTTAAGGGTCTTAATTCGTCTAGAGTTAGGCCAGCCCGGGTCTTTAATTGGGGATGACCAGATTTACAATGTTGTAGTAACAGCACATGCTTTTATTATAATTTTTTTTATGGTAATACCAATTTTAATTGGGGGCTTTGGAAATTGGTTAGTACCCTTAATACTAGGAGCTGCAGACATGGCTTTCCCCCGGCTGAATAACATAAGGTTTTGATTTTTAGTCCCTGCTTTAGTGCTCCTATTAACAAGAGCATTAGTAGAGAGAGGGGCCGGCACGGGGTGAACTGTCTACCCCCCTTTGGCAAGTAACGTGGCGCATGCTGGGAGCTCTGTGGACTTCGCCATTTTTTCCCTTCATTTGGCAGGTGTTTCTTCCATCTTGGGGGCAATTAATTTTATTAGGACTTTAGGAAACCTCCGAGTATTTGGGATATTTTTAGACCGAATGCCCTTATTCGCTTGGGCAGTATTAATCACAACTATTTTACTCCTCCTTTCCCTTCCTGTTTTAGCCGGGGCAATTACCATATTATTAACAGACCGAAACTTAAATACTACTTTCTATGACGTAGGAGGAGGGGGGGACCCTATTCTCTATCAGCATCTATTT
>M_lucens_KC287685
????????????????????????????????????????????????????????????????????????????????????????????????????????????????????????????????????????????TTATTATAATTTTTTTTATGGTAATACCGATTTTAATTGGGGGCTTTGGAAATTGGTTAGTACCCTTAATACTAGGAGCTGCAGACATGGCTTTCCCCCGGCTGAATAACATAAGGTTTTGATTTTTAGTCCCTGCTTTAGTGCTCCTATTAACAAGAGCATTAGTAGAGAGAGGGGCCGGCACGGGATGGACTGTCTACCCCCCTTTGGCAAGTAACGTGGCGCATGCTGGGAGCTCTGTGGACTTCGCCATTTTTTCCCTTCATTTGGCAGGTGTTTCTTCCATCTTGGGGGCAATTAATTTTATTAGGACTTTAGGAAACCTCCGAGTATTTGGGATATTTTTAGACCGAATGCCCTTATTCGCTTGGGCAGTATTAATCACAACTATTTTACTCCTCCTTTCCCTCCCTGTTTTAGCCGGGGCAATTACCATATTATTAACAGACCGAAACTTAAATACTACTTTCTATGACGTAGGAGGAGGGGGGGACCCTATTCTCTATC???????????
>M_lucens_KC287683
?????????????????????????TGAAGAGGAATAGTGGGAACCGGTTTAAGGGTCTTAATTCGTCTAGAGTTAGGCCAGCCCGGGTCTTTAATTGGGGATGACCAGATTTACAATGTTGTAGTAACAGCACATGCTTTTATTATAATTTTTTTTATGGTAATACCAATTTTAATTGGGGGCTTTGGAAATTGGTTAGTACCCTTAATACTAGGAGCTGCAGACATGGCTTTCCCCCGGCTGAATAACATAAGGTTTTGATTTTTAGTCCCTGCTTTAGTGCTCCTATTAACAAGAGCATTAGTAGAGAGAGGGGCCGGCACGGGGTGGACTGTCTACCCCCCTTTGGCAAGTAACGTGGCGCATGCTGGGAGCTCTGTGGACTTCGCCATTTTTTCCCTTCATTTGGCAGGTGTTTCTTCCATCTTGGGGGCAATTAATTTTATTAGGACTTTAGGAAACCTCCGAGTATTTGGGATATTTTTAGACCGAATGCCCTTATTCGCTTGGGCAGTATTAATCACAACTATTTTACTCCTCCTTTCCCTCCCTGTTTTAGCCGGGGCAATTACCATATTATTAACAGACCGAAACTTAAATACTACTTTCTATGACGTAGGAGGAGGGGGGGACCCTATTCTCTATCAGCATCTATTT
>M_lucens_KC287682
?????????????????????????TGAAGAGGAATAGTGGGAACCGGTTTAAGGGTCTTAATTCGTCTAGAGTTAGGCCAGCCCGGGTCTTTAATTGGGGATGACCAGATTTACAATGTTGTAGTAACAGCACATGCTTTTATTATAATTTTTTTTATGGTAATACCAATTTTAATTGGGGGCTTTGGAAATTGGTTAGTACCCTTAATACTAGGAGCTGCAGACATGGCTTTCCCCCGGCTGAATAACATAAGGTTTTGATTTTTAGTCCCTGCTTTAGTGCTCCTATTAACAAGAGCATTAGTAGAGAGAGGGGCCGGCACGGGGTGGACTGTCTACCCCCCTTTGGCAAGTAACGTGGCGCATGCTGGGAGCTCTGTGGACTTCGCCATTTTTTCCCTTCATTTGGCAGGTGTTTCTTCCATCTTGGGGGCAATTAATTTTATTAGGACTTTAGGAAACCTCCGAGTATTTGGGATATTTTTAGACCGAATGCCCTTATTCGCTTGGGCAGTATTAATCACAACTATTTTACTCCTCCTTTCCCTCCCTGTTTTAGCCGGGGCAATTACCATATTATTAACAGACCGAAACTTAAATACTACTTTCTATGACGTAGGAGGAGGGGGGGACCCTATTCTCTATCAGCATCTATTT
>M_lucens_KC287681
?????????????????????????TGAAGAGGAATAGTGGGAACCGGTTTAAGGGTCTTAATTCGTCTAGAGTTAGGCCAGCCCGGGTCTTTAATTGGGGATGACCAGATTTACAATGTTGTAGTAACAGCACATGCTTTTATTATAATTTTTTTTATGGTAATACCAATTTTAATTGGGGGCTTTGGAAATTGGTTAGTACCCTTAATACTAGGAGCTGCAGACATGGCTTTCCCCCGGCTGAATAACATAAGGTTTTGATTTTTAGTCCCTGCTTTAGTGCTCCTATTAACAAGAGCATTAGTAGAGAGAGGGGCCGGCACGGGGTGGACTGTCTACCCCCCTTTGGCAAGTAACGTGGCGCATGCTGGGAGCTCTGTGGACTTCGCCATTTTTTCCCTTCATTTGGCAGGTGTTTCTTCCATCTTGGGGGCAATTAATTTTATTAGGACTTTAGGAAACCTCCGAGTATTTGGGATATTTTTAGACCGAATGCCCTTATTCGCTTGGGCAGTATTAATCACAACTATTTTACTCCTCCTTTCCCTCCCTGTTTTAGCCGGGGCAATTACCATATTATTAACAGACCGAAACTTAAATACTACTTTCTATGACGTAGGAGGAGGGGGGGACCCTATTCTCTATCAGCATCTATTT
>M_lucens_KC287679
?????????????????????????TGAAGAGGAATAGTGGGAACCGGTTTAAGGGTCTTAATTCGTCTAGAGTTAGGCCAGCCCGGGTCTTTAATTGGGGATGACCAGATTTACAATGTTGTAGTAACAGCACATGCTTTTATTATAATTTTTTTTATGGTAATACCAATTTTAATTGGGGGCTTTGGAAATTGGTTAGTACCCTTAATACTAGGAGCTGCAGACATGGCTTTCCCCCGGCTGAATAACATAAGGTTTTGATTTTTAGTCCCTGCTTTAGTGCTCCTATTAACAAGAGCATTAGTAGAGAGAGGGGCCGGCACGGGGTGGACTGTCTACCCCCCTTTGGCAAGTAACGTGGCGCATGCTGGGAGCTCTGTGGACTTCGCCATTTTTTCCCTTCATTTGGCAGGTGTTTCTTCCATCTTGGGGGCAATTAATTTTATTAGGACTTTAGGAAACCTCCGAGTATTTGGGATATTTTTAGACCGAATGCCCTTATTCGCTTGGGCAGTATTAATCACAACTATTTTACTCCTCCTTTCCCTCCCTGTTTTAGCCGGGGCAATTACCATATTATTAACAGACCGAAACTTAAATACTACTTTCTATGACGTAGGAGGAGGGGGGGACCCTATTCTCTATCAGCATCTATTT
>M_lucens_KC287678
?????????????????????????TGAAGAGGAATAGTGGGAACCGGTTTAAGGGTCTTAATTCGTCTAGAGTTAGGCCAGCCCGGGTCTTTAATTGGGGATGACCAGATTTACAATGTTGTAGTAACAGCACATGCTTTTATTATAATTTTTTTTATGGTAATACCAATTTTAATTGGGGGCTTTGGAAATTGGTTAGTACCCTTAATACTAGGAGCTGCAGACATGGCTTTCCCCCGGCTGAATAACATAAGGTTTTGATTTTTAGTCCCTGCTTTAGTGCTCCTATTAACAAGAGCATTAGTAGAGAGAGGGGCCGGCACGGGGTGGACTGTCTACCCCCCTTTGGCAAGTAACGTGGCGCATGCTGGGAGCTCTGTGGACTTCGCCATTTTTTCCCTTCATTTGGCAGGTGTTTCTTCCATCTTGGGGGCAATTAATTTTATTAGGACTTTAGGAAACCTCCGAGTATTTGGGATATTTTTAGACCGAATGCCCTTATTCGCTTGGGCAGTATTAATCACAACTATTTTACTCCTCCTTTCCCTCCCTGTTTTAGCCGGGGCAATTACCATATTATTAACAGACCGAAACTTAAATACTACTTTCTATGACGTAGGAGGAGGGGGGGACCCTATTCTCTATCAGCATCTATTT
>M_lucens_KC287677
?????????????????????????TGAAGAGGAATAGTGGGAACCGGTTTAAGGGTCTTAATTCGTCTAGAGTTAGGCCAGCCCGGGTCTTTAATTGGGGATGACCAGATTTACAATGTTGTAGTAACAGCACATGCTTTTATTATAATTTTTTTTATGGTAATACCAATTTTAATTGGGGGCTTTGGAAATTGGTTAGTACCCTTAATACTAGGAGCTGCAGACATGGCTTTCCCCCGGCTGAATAACATAAGGTTTTGATTTTTAGTCCCTGCTTTAGTGCTCCTATTAACAAGAGCATTAGTAGAGAGAGGGGCCGGCACGGGGTGGACTGTCTACCCCCCTTTGGCAAGTAACGTGGCGCATGCTGGGAGCTCTGTGGACTTCGCCATTTTTTCCCTTCATTTGGCAGGTGTTTCTTCCATCTTGGGGGCAATTAATTTTATTAGGACTTTAGGAAACCTCCGAGTATTTGGGATATTTTTAGACCGAATGCCCTTATTCGCTTGGGCAGTATTAATCACAACTATTTTACTCCTCCTTTCCCTCCCTGTTTTAGCCGGGGCAATTACCATATTATTAACAGACCGAAACTTAAATACTACTTTCTATGACGTAGGAGGAGGGGGGGACCCTATTCTCTATCAGCATCTATTT
>M_lucens_KC287676
?????????????????????????TGAAGAGGAATAGTGGGAACCGGTTTAAGGGTCTTAATTCGTCTAGAGTTAGGCCAGCCCGGGTCTTTAATTGGGGATGACCAGATTTACAATGTTGTAGTAACAGCACATGCTTTTATTATAATTTTTTTTATGGTAATACCAATTTTAATTGGGGGCTTTGGAAATTGGTTAGTACCCTTAATACTAGGAGCTGCAGACATGGCTTTCCCCCGGCTGAATAACATAAGGTTTTGATTTTTAGTCCCTGCTTTAGTGCTCCTATTAACAAGAGCATTAGTAGAGAGAGGGGCCGGCACGGGGTGGACTGTCTACCCCCCTTTGGCAAGTAACGTGGCGCATGCTGGGAGCTCTGTGGACTTCGCCATTTTTTCCCTTCATTTGGCAGGTGTTTCTTCCATCTTGGGGGCAATTAATTTTATTAGGACTTTAGGAAACCTCCGAGTATTTGGGATATTTTTAGACCGAATGCCCTTATTCGCTTGGGCAGTATTAATCACAACTATTTTACTCCTCCTTTCCCTCCCTGTTTTAGCCGGGGCAATTACCATATTATTAACAGACCGAAACTTAAATACTACTTTCTATGACGTAGGAGGAGGGGGGGACCCTATTCTCTATCAGCATCTATTT
>M_lucens_KC287675
?????????????????????????TGAAGAGGAATAGTGGGAACCGGTTTAAGGGTCTTAATTCGTCTAGAGTTAGGCCAGCCCGGGTCTTTAATTGGGGATGACCAGATTTACAATGTTGTAGTAACAGCACATGCTTTTATTATAATTTTTTTTATGGTAATACCAATTTTAATTGGGGGCTTTGGAAATTGGTTAGTACCCTTAATACTAGGAGCTGCAGACATGGCTTTCCCCCGGCTGAATAACATAAGGTTTTGATTTTTAGTCCCTGCTTTAGTGCTCCTATTAACAAGAGCATTAGTAGAGAGAGGGGCCGGCACGGGGTGGACTGTCTACCCCCCTTTGGCAAGTAACGTGGCGCATGCTGGGAGCTCTGTGGACTTCGCCATTTTTTCCCTTCATTTGGCAGGTGTTTCTTCCATCTTGGGGGCAATTAATTTTATTAGGACTTTAGGAAACCTCCGAGTATTTGGGATATTTTTAGACCGAATGCCCTTATTCGCTTGGGCAGTATTAATCACAACTATTTTACTCCTCCTTTCCCTCCCTGTTTTAGCCGGGGCAATTACCATATTATTAACAGACCGAAACTTAAATACTACTTTCTATGACGTAGGAGGAGGGGGGGACCCTATTCTCTATCAGCATCTATTT
>M_lucens_KC287671
?????????????????????????TGAAGAGGAATAGTGGGAACCGGTTTAAGGGTCTTAATTCGTCTAGAGTTAGGCCAGCCCGGGTCTTTAATTGGGGATGACCAGATTTACAATGTTGTAGTAACAGCACATGCTTTTATTATAATTTTTTTTATGGTAATACCAATTTTAATTGGGGGCTTTGGAAATTGGTTAGTACCCTTAATACTAGGAGCTGCAGACATGGCTTTCCCCCGGCTGAATAACATAAGGTTTTGATTTTTAGTCCCTGCTTTAGTGCTCCTATTAACAAGAGCATTAGTAGAGAGAGGGGCCGGCACGGGGTGGACTGTCTACCCCCCTTTGGCAAGTAACGTGGCGCATGCTGGGAGCTCTGTGGACTTCGCCATTTTTTCCCTTCATTTGGCAGGTGTTTCTTCCATCTTGGGGGCAATTAATTTTATTAGGACTTTAGGAAACCTCCGAGTATTTGGGATATTTTTAGACCGAATGCCCTTATTCGCTTGGGCAGTATTAATCACAACTATTTTACTCCTCCTTTCCCTCCCTGTTTTAGCCGGGGCAATTACCATATTATTAACAGACCGAAACTTAAATACTACTTTCTATGACGTAGGAGGAGGGGGGGACCCTATTCTCTATCAGCATCTATTT
>M_lucens_KC287670
?????????????????????????TGAAGAGGAATAGTGGGAACCGGTTTAAGGGTCTTAATTCGTCTAGAGTTAGGCCAGCCCGGGTCTTTAATTGGGGATGACCAGATTTACAATGTTGTAGTAACAGCACATGCTTTTATTATAATTTTTTTTATGGTAATACCAATTTTAATTGGGGGCTTTGGAAATTGGTTAGTACCCTTAATACTAGGAGCTGCAGACATGGCTTTCCCCCGGCTGAATAACATAAGGTTTTGATTTTTAGTCCCTGCTTTAGTGCTCCTATTAACAAGAGCATTAGTAGAGAGAGGGGCCGGCACGGGGTGGACTGTCTACCCCCCTTTGGCAAGTAACGTGGCGCATGCTGGGAGCTCTGTGGACTTCGCCATTTTTTCCCTTCATTTGGCAGGTGTTTCTTCCATCTTGGGGGCAATTAATTTTATTAGGACTTTAGGAAACCTCCGAGTATTTGGGATATTTTTAGACCGAATGCCCTTATTCGCTTGGGCAGTATTAATCACAACTATTTTACTCCTCCTTTCCCTCCCTGTTTTAGCCGGGGCAATTACCATATTATTAACAGACCGAAACTTAAATACTACTTTCTATGACGTAGGAGGAGGGGGGGACCCTATTCTCTATCAGCATCTATTT
>M_lucens_AF474106
?????????TATATTGGCANGGGCGTGAAGAGGAATAGTGGGAACCGGTTTAAGGGTCTTAATTCGTCTAGAGTTAGGCCAGCCCGGGTCTTTAATTGGGGATGACCAGATTTACAATGTTGTAGTAACAGCACATGCTTTTATTATAATTTTTTTTATGGTAATACCAATTTTAATTGGGGGCTTTGGAAATTGGTTAGTACCCTTAATACTAGGAGCTGCAGACATGGCTTTCCCCCGGCTGAATAACATAAGGTTTTGATTTTTAGTCCCTGCTTTAGTGCTCCTATTAACAAGAGCATTAGTAGAGAGAGGGGCCGGCACGGGGTGGACTGTCTACCCCCCTTTGGCAAGTAACGTGGCGCATGCTGGGAGCTCTGTGGACTTCGCCATTTTTTCCCTTCATTTGGCAGGTGTTTCTTCCATCTTGGGGGCAATTAATTTTATTAGGACTTTAGGAAACCTCCGAGTATTTGGGATATTTTTAGACCGAATGCCCTTATTCGCTTGGGCAGTATTAATCACAACTATTTTACTCCTCCTTTCCCTCCCTGTTTTAGCCGGGGCAATTACCATATTATTAACAGACCGAAACTTAAATACTACTTTCTATGACGTAGGAGGAGGGGGGGACCCTATTCTCTATCAGCATCTATTT
>M_lucens_KC287680
??????GTATATAGTGGCAGGGGCGTGAAGAGGAATAGTGGGAACCGGTTTAAGGGTCTTAATTCGTCTAGAGTTAGGCCAGCCCGGGTCTTTAATTGGGGATGACCAGATTTACAATGTTGTAGTAACAGCACATGCTTTTATTATAATTTTTTTTATGGTAATACCAATTTTAATTGGGGGCTTTGGAAATTGGTTAGTACCCTTAATACTAGGAGCTGCAGACATGGCTTTCCCCCGGCTGAATAACATAAGGTTTTGATTTTTAGTCCCTGCTTTAGTGCTCCTATTAACAAGAGCATTAGTAGAGAGAGGGGCCGGCACGGGGTGGACTGTCTACCCCCCTTTGGCAAGTAACGTGGCGCATGCTGGGAGCTCTGTGGACTTCGCCATTTTTTCCCTTCATTTGGCAGGTGTTTCTTCCATCTTGGGGGCAATTAATTTTATTAGGACTTTAGGAAACCTCCGAGTATTTGGGATATTTTTAGACCGAATGCCCTTATTCGCTTGGGCAGTATTAATCACAACTATTTTACTCCTCCTTTCCCTCCCTGTTTTAGCCGGGGCAATTACCATATTATTAACAGACCGAAACTTAAATACTACTTTCTATGACGTAGGAGGAGGGGGGGACCCTATTCTCTATCAGCATCTATTT
>M_lucens_KC287673
CACGCTGTATATAGTGGCAGGGGCGTGAAGAGGAATAGTGGGAACCGGTTTAAGGGTCTTAATTCGTCTAGAGTTAGGCCAGCCCGGGTCTTTAATTGGGGATGACCAGATTTACAATGTTGTAGTAACAGCACATGCTTTTATTATAATTTTTTTTATGGTAATACCAATTTTAATTGGGGGCTTTGGAAATTGGTTAGTACCCTTAATACTAGGAGCTGCAGACATGGCTTTCCCCCGGCTGAATAACATAAGGTTTTGATTTTTAGTCCCTGCTTTAGTGCTCCTATTAACAAGAGCATTAGTAGAGAGAGGGGCCGGCACGGGGTGGACTGTCTACCCCCCTTTGGCAAGTAACGTGGCGCATGCTGGGAGCTCTGTGGACTTCGCCATTTTTTCCCTTCATTTGGCAGGTGTTTCTTCCATCTTGGGGGCAATTAATTTTATTAGGACTTTAGGAAACCTCCGAGTATTTGGGATATTTTTAGACCGAATGCCCTTATTCGCTTGGGCAGTATTAATCACAACTATTTTACTCCTCCTTTCCCTCCCTGTTTTAGCCGGGGCAATTACCATATTATTAACAGACCGAAACTTAAATACTACTTTCTATGACGTAGGAGGAGGGGGGGACCCTATTCTCTATCAGCATCTATTT
>M_lucens_KC287672
?????????????????????????TGAAGAGGAATAGTGGGAACCGGTTTAAGGGTCTTAATTCGTCTAGAGTTAGGCCAGCCCGGGTCTTTAATTGGGGATGACCAGATCTACAATGTTGTAGTAACAGCACATGCTTTTATTATAATTTTTTTTATGGTAATACCAATTTTAATTGGGGGCTTTGGAAATTGGTTAGTACCCTTAATACTAGGAGCTGCAGACATGGCTTTCCCCCGGCTGAATAACATAAGGTTTTGATTTTTAGTCCCTGCTTTAGTGCTCCTATTAACAAGAGCATTAGTAGAGAGAGGGGCCGGCACGGGGTGGACTGTCTACCCCCCTTTGGCAAGTAACGTGGCGCATGCTGGGAGCTCTGTGGACTTCGCCATTTTTTCCCTTCATTTGGCAGGTGTTTCTTCCATCTTGGGGGCAATTAATTTTATTAGGACTTTAGGAAACCTCCGAGTATTTGGGATATTTTTAGACCGAATGCCCTTATTCGCTTGGGCAGTATTAATCACAACTATTTTACTCCTCCTTTCCCTCCCTGTTTTAGCCGGGGCAATTACCATATTATTAACAGACCGAAACTTAAATACTACTTTCTATGACGTAGGAGGAGGGGGGGACCCTATTCTCTATCAGCATCTATTT
>M_lucens_KC287689
????????????????????????????????????????????????????????????????????????????????????????????????????????????????????????????????????????????TTATTATAATTTTTTTTATGGTAATACCAATTTTAATTGGGGGCTTTGGAAATTGGTTAGTACCCTTAATACTAGGAGCTGCAGACATGGCTTTCCCCCGGCTGAATAACATAAGGTTTTGATTTTTAGTCCCTGCTTTAGTGCTCCTATTAACAAGAGCATTAGTAGAGAGAGGGGCCGGCACGGGGTGGACTGTCTACCCCCCTTTGGCAAGTAACGTGGCGCATGCTGGGAGCTCTGTGGACTTCGCCATTTTTTCCCTTCATTTGGCAGGTGTTTCTTCCATCTTGGGGGCAATTAATTTTATTAGGACTTTAGGAAACCTCCGAGTATTTGGGATATTTTTAGACCGAATGCCCTTATTCGCTTGGGCAGTATTAATCACAACTATTTTACTCCTCCTTTCCCTCCCTGTGTTAGCCGGGGCAATTACCATATTATTAACAGACCGAAACTTAAATACTACTTTCTATGACGTAGGAGGAGGGGGGGACCCTATTCTCTATC???????????
>M_lucens_TRINITY
CACGCTGTATATAGTGGCAGGGGCGTGAAGAGGAATAGTGGGAACCGGTTTAAGGGTCTTAATTCGTCTAGAGTTAGGCCAGCCCGGGTCTTTAATTGGGGATGACCAGATTTACAATGTTGTAGTAACAGCACATGCTTTTATTATAATTTTTTTTATGGTAATACCAATTTTAATTGGGGGCTTTGGAAATTGGTTAGTACCCTTAATACTAGGAGCTGCAGACATGGCTTTCCCCCGGCTGAATAACATAAGGTTTTGATTTTTAGTCCCTGCTTTAGTGCTCCTATTAACAAGAGCATTAGTAGAGAGAGGGGCCGGCACGGGGTGGACTGTCTACCCCCCTTTGGCAAGTAACGTGGCGCATGCTGGGAGCTCTGTGGACTTCGCCATTTTTTCCCTTCATTTGGCAGGTGTTTCTTCCATCTTGGGGGCAATTAATTTTATTAGGACTTTA?????????????????????????????????????????????????????????????????????????????????????????????????????????????????????????????????????????????????????????????????????????????????????????????????????????
>M_lucens_AF259666
????????????????????????????????????????????????????????????????????????????????????????????????????????????????????????????????????????????????????????????????????????????????????????????????????????????????????????????????????????TTCCCCCGGCTGAATAACATAAGGTTTTGATTTTTAGTCCCTGCTTTAGTGCTCCTATTAACAAGAGCATTAGTAGAGAGAGGGGCCGGCACGGGGTGGACTGTCTACCCCCCTTTGGCAAGTAACGTGGCGCATGCTGGGAGCTCTGTGGACTTCGCCATTTTTTCCCTTCATTTGGCAGGTGTTTCTTCCATCTTGGGGGCAATTAATTTTATTAGGACTTTAGGAAACCTCCGAGTATTTGGGATATTTTTAGACCGAATGCCCTTATTCGCTTGGGCAGTATTAATCACAACTATTTTACTCCTCCTTTCCCTCCCTGTTTTAGCCGGGGCAATTACCATATTATTAACAGACCGAAACTTAAATACTACTTTCTATGACGTAGGAGGAGGGGGGGACCCTATTCTCTATCAACATCTATTT
>M_lucens_KC287686
????????????????????????????????????????????????????????????????????????????????????????????????????????????????????????????????????????????TTATTATAATTTTTTTTATGGTAATACCAATTTTAATTGGGGGCTTTGGAAATTGGTTAGTACCCTTAATACTAGGAGCTGCAGACATGGCTTTCCCCCGGCTGAATAACATAAGGTTTTGATTTTTAGTCCCTGCTTTAGTGCTCCTATTAACAAGAGCATTAGTAGAGAGAGGGGCCGGCACGGGGTGGACTGTCTACCCCCCTTTGGCAAGTAACGTGGCGCATGCTGGGAGCTCTGTGGACTTCGCCATTTTTTCCCTTCATTTGGCAGGTGTTTCTTCCATCTTGGGGGCAATTAATTTTATTAGGACTTTAGGAAACCTCCGAGTATTTGGGATATTTTTAGACCGAATGCCCTTATTCGCTTGGGCAGTATTAATCACAACTATTTTACTCCTCCTTTCCCTCCCTGTTTTAGCCGGGGCAATTACCATATTATTAACAGACCGAAACTTAAATACTACTTTCTATGACGTAGGAGGAGGGGGGGACCCTATTCTCTATC???????????
>M_lucens_KC287684
????????????????????????????????????????????????????????????????????????????????????????????????????????????????????????????????????????????TTATTATAATTTTTTTTATGGTAATACCAATTTTAATTGGGGGCTTTGGAAATTGGTTAGTACCCTTAATACTAGGAGCTGCAGACATGGCTTTCCCCCGGCTGAATAACATAAGGTTTTGATTTTTAGTCCCTGCTTTAGTGCTCCTATTAACAAGAGCATTAGTAGAGAGAGGGGCCGGCACGGGGTGGACTGTCTACCCCCCTTTGGCAAGTAACGTGGCGCATGCTGGGAGCTCTGTGGACTTCGCCATTTTTTCCCTTCATTTGGCAGGTGTTTCTTCCATCTTGGGGGCAATTAATTTTATTAGGACTTTAGGAAACCTCCGAGTATTTGGGATATTTTTAGACCGAATGCCCTTATTCGCTTGGGCAGTATTAATCACAACTATTTTACTCCTCCTTTCCCTCCCTGTTTTAGCCGGGGCAATTACCATATTATTAACAGACCGAAACTTAAATACTACTTTCTATGACGTAGGAGGAGGGGGGGACCCTATTCTCTATC???????????
>M_lucens_AB380018
CACGCTATATATAGTGGCAGGGGCGTGAAGAGGGATAGTGGGAACTGGTTTAAGGGTTTTAATTCGTCTAGAGTTAGGCCAGCCAGGGTCTTTAATCGGGGATGACCAGATTTACAATGTTGTAGTAACAGCACATGCTTTTATTATAATTTTTTTTATGGTAATGCCAATTTTAATTGGGGGCTTTGGAAATTGGTTAGTGCCCTTAATACTAGGAGCTGCAGACATGGCTTTCCCCCGGCTAAATAACATAAGGTTTTGATTTTTAGTCCCTGCTTTAGTGCTCTTATTAACAAGAGCATTAGTAGAGAGAGGGGCCGGCACGGGGTGAACCGTCTACCCCCCTTTGGCAAGTAACGTGGCGCATGCTGGGAGCTCTGTGGACTTCGCCATTTTCTCTCTTCATTTGGCAGGTGTTTCTTCCATCTTAGGGGCAATTAATTTTATTAGGACTTTAGGAAACCTTCGAGTATTTGGAATATTCTTAGACCGGATACCCTTATTCGCTTGGGCGGTACTAATCACAACTATTTTACTTCTCCTTTCCCTTCCTGTTTTAGCCGGGGCAATTACCATATTATTAACAGACCGGAACCTAAATACTACCTTCTATGATGTAGGAGGAGGGGGGGACCCTATTCTCTATCAGCACCTA???
>M_lucens_KC287693
??????????????????????????????????????????AACTGGTTTAAGGGTTTTAATTCGTCTAGAGTTAGGCCAGCCAGGGTCTTTAATCGGGGATGACCAGATTTACAATGTTGTAGTAACAGCACATGCTTTTATTATAATTTTTTTTATGGTAATGCCAATTTTAATTGGGGGCTTTGGAAATTGGTTAGTGCCCTTAATACTAGGAGCTGCAGACATGGCTTTCCCCCGGCTAAATAACATAAGGTTTTGATTTTTAGTCCCTGCTTTAGTGCTCTTATTAACAAGAGCATTAGTAGAGAGAGGGGCCGGCACGGGGTGAACCGTCTACCCCCCTTTGGCAAGTAACGTGGCGCATGCTGGGAGCTCTGTGGACTTCGCCATTTTCTCTCTTCATTTGGCAGGTGTTTCTTCCATCTTAGGGGCAATTAATTTTATTAGGACTTTAGGAAACCTCCGAGTATTTGGAATATTCTTAGACCGGATACCCTTATTCGCTTGGGCGGTACTAATCACAACTATTTTACTTCTCCTTTCCCTTCCTGTTTTAGCCGGGGCAATTACCATATTATTAACAGACCGGAACCTAAATACTACCTTCTATGATGTAGGAGGAGGGGGGGACCCTATTCTCTATCAGCACCTATTT
>M_lucens_AF513645
???????????????????????????????????????????ACTGGTTTAAGGGTTTTAATTCGTCTAGAGTTAGGCCAGCCAGGGTCTTTAATCGGGGATGACCAGATTTACAATGTTGTAGTAACAGCACATGCTTTTATTATAATTTTTTTTATGGTAATGCCAATTTTAATTGGGGGCTTTGGAAATTGGTTAGTGCCCTTAATACTAGGAGCTGCAGACATGGCTTTCCCCCGGCTAAATAACATAAGGTTTTGATTTTTAGTCCCTGCTTTAGTGCTCTTATTAACAAGAGCATTAGTAGAGAGAGGGGCCGGCACGGGGTGAACCGTCTACCCCCCTTTGGCAAGTAACGTGGCGCATGCTGGGAGCTCTGTGGACTTCGCCATTTTCTCTCTTCATTTGGCAGGTGTTTCTTCCATCTTAGGGGCAATTAATTTTATTAGGACTTTAGGAAACCTCCGAGTATTTGGAATATTCTTAGACCGGATACCCTTATTCGCTTGGGCGGTACTAATCACAACTATTTTACTTCTCCTTTCCCTTCCTGTTTTAGCCGGGGCAATTACCATATTATTAACAGACCGGAACCTAAATACTACCTTCTATGATGTAGGAGGAGGGGGGGACCCTATTCTCTATCAGCACCTATTT
>M_lucens_KC287692
????????????????????????????????????????????????????????????????????????????????????????????????????????????????????????????????????????????????????????????????????????????????????????????????????????????????????????????????????????????????GCTAAATAACATAAGGTTTTGATTTTTAGTCCCTGCTTTAGTGCTCTTATTAACAAGAGCATTAGTAGAGAGAGGGGCCGGCACGGGGTGAACCGTCTACCCCCCTTTGGCAAGTAACGTGGCGCATGCTGGGAGCTCTGTGGACTTCGCCATTTTCTCTCTTCATTTGGCAGGTGTTTCTTCCATCTTAGGGGCAATTAATTTTATTAGGACTTTAGGAAACCTCCGAGTATTTGGAATATTCTTAGACCGGATACCCTTATTCGCTTGGGCGGTACTAATCACAACTATTTTACTTCTCCTTTCCCTTCCTGTTTTAGCCGGGGCAATTACCATATTATTAACAGACCGGAACCTAAATACTACCTTCTATGATGTAGGAGGAGGGGGGGACCCTATTCTCTATCAGCACCTATTT
>M_lucens_KC287690
???????????????????????????????????????????ACTGGTTTAAGGGTTTTAATTCGTCTAGAGTTAGGCCAGCCAGGGTCTTTAATCGGGGATGACCAGATTTACAATGTTGTAGTAACAGCACATGCTTTTATTATAATTTTTTTTATGGTAATGCCAATTTTAATTGGGGGCTTTGGAAATTGGTTAGTGCCCTTAATACTAGGAGCTGCAGACATGGCTTTCCCCCGGCTAAATAACATAAGGTTTTGATTTTTAGTCCCTGCTTTAGTGCTCTTATTAACAAGAGCATTAGTAGAGAGAGGGGCCGGCACGGGGTGAACCGTCTACCCCCCTTTGGCAAGTAACGTGGCGCATGCTGGGAGCTCTGTGGACTTCGCCATTTTCTCTCTTCATTTGGCAGGTGTTTCTTCCATCTTAGGGGCAATTAATTTTATTAGGACTTTAGGAAACCTCCGAGTATTTGGAATATTCTTAGACCGGATACCCTTATTCGCTTGGGCGGTACTAATCACAACTATTTTACTTCTCCTTTCCCTTCCTGTTTTAGCCGGGGCAATTACCATATTATTAACAGACCGGAACCTAAATACTACCTTCTATGATGTAGGAGGAGGGGGGGACCCTATTCTCTATCAGCACCTATTT
>M_lucens_JQ889930
CACGCTATACATAGTGGCAGGGGCGTGAAGAGGGATAGTGGGAACCGGTTTAAGGGTTTTAATTCGTCTAGAGTTAGGCCAGCCAGGGTCTTTAATTGGGGATGACCAGATTTACAATGTTGTAGTAACAGCACATGCTTTTATTATAATTTTTTTTATGGTAATGCCAATTTTAATTGGGGGCTTTGGAAATTGGTTAGTGCCCTTAATACTAGGAGCTGCAGACATGGCTTTCCCCCGGCTAAATAACATAAGGTTTTGATTTTTAGTCCCTGCTTTAGTGCTCCTATTAACAAGAGCATTAGTAGAGAGGGGGGCCGGCACGGGGTGAACCGTCTACCCCCCTTTGGCAAGTAACGTGGCGCATGCTGGGAGCTCTGTGGACTTCGCCATTTTCTCCCTTCATTTGGCAGGTGTTTCTTCCATCTTAGGGGCAATTAATTTTATTAGGACTTTAGGAAACCTCCGAGTATTTGGAATATTCTTAGACCGAATACCCCTATTCGCTTGGGCGGTATTAATCACAACTATTTTACTCCTCCTTTCCCTTCCTGTTTTAGCCGGGGCAATTACCATATTATTAACAGACCGGAACTTAAATACTACTTTCTATGATGTAGGAGGAGGGGGGGACCCTATTCTCTATCAGCACCTATTT
>M_lucens_KC287688
????????????????????????????????????????????????????????????????????????????????????????????????????????????????????????????????????????????TTATTATAATTTTTTTTATGGTAATGCCAATTTTAATTGGGGGCTTTGGAAATTGGTTAGTGCCCTTAATACTAGGAGCTGCAGACATGGCTTTCCCCCGGCTAAATAACATAAGGTTTTGATTTTTAGTCCCTGCTTTAGTGCTCCTATTAACAAGAGCATTAGTAGAGAGGGGGGCCGGCACGGGGTGAACCGTCTACCCCCCTTTGGCAAGTAACGTGGCGCATGCTGGGAGCTCTGTGGACTTCGCCATTTTCTCCCTTCATTTGGCAGGTGTTTCTTCCATCTTAGGGGCAATTAATTTTATTAGGACTTTAGGAAACCTCCGAGTATTTGGAATATTCTTAGACCGAATACCCCTATTCGCTTGGGCGGTATTAATCACAACTATTTTACTCCTCCTTTCCCTTCCTGTTTTAGCCGGGGCAATTACCATATTATTAACAGACCGGAACTTAAATACTACTTTCTATGATGTAGGAGGAGGGGGGGACCCTATTCTCTATC???????????
>M_lucens_KC287687
????????????????????????????????????????????????????????????????????????????????????????????????????????????????????????????????????????????TTATTATAATTTTTTTTATGGTAATGCCAATTTTAATTGGGGGCTTTGGAAATTGGTTAGTGCCCTTAATACTAGGAGCTGCAGACATGGCTTTCCCCCGGCTAAATAACATAAGGTTTTGATTTTTAGTCCCTGCTTTAGTGCTCCTATTAACAAGAGCATTAGTAGAGAGGGGGGCCGGCACGGGGTGAACCGTCTACCCCCCTTTGGCAAGTAACGTGGCGCATGCTGGGAGCTCTGTGGACTTCGCCATTTTCTCCCTTCATTTGGCAGGTGTTTCTTCCATCTTAGGGGCAATTAATTTTATTAGGACTTTAGGAAACCTCCGAGTATTTGGAATATTCTTAGACCGAATACCCCTATTCGCTTGGGCGGTATTAATCACAACTATTTTACTCCTCCTTTCCCTTCCTGTTTTAGCCGGGGCAATTACCATATTATTAACAGACCGGAACTTAAATACTACTTTCTATGATGTAGGAGGAGGGGGGGACCCTATTCTCTATC???????????
>M_lucens_KC287691
??????????????????????????????????????????AACCGGTTTAAGGGTTTTAATTTGTCTAGAGTTAGGCCAGCCCGGGTCTTTAATTGGGGATGACCAGATTTACAATGTTGTAGGAACAGCACATGCTTTTATTATAATTTTTTTTATGGTAATGCCAATTTTAATTGGGGGCTTTGGAAATTGGTTAGTGCCCTTAATACTAGGAGCTGCAGACATGGCTTTCCCCCGGCTAAATAACATAAGGTTTTGATTTTTAGTCCCTGCTTTAGTGCTCCTATTAACAAGAGCATTAGTAGAGAGGGGGGCCGGCACGGGGTGAACCGTCTACCCCCCTTTGGCAAGTAACGTGGCGCATGCTGGGAGCTCTGTGGACTTCGCCATTTTCTCCCTTCATTTGGCAGGTGTTTCTTCCATCTTAGGGGCAATTAATTTTATTAGGACTTTAGGAAACCTCCGAGTATTTGGAATATTCTTAGACCGAATACCCCTATTCGCTTGGGCGGTATTAATCACAACTATTTTACTCCTCCTTTCCCTTCCTGTTTTAGCCGGGGCAATTACCATATTATTAACAGACCGGAACTTAAATACTACTTTCTATGATGTAGGAGGAGGGGGGGACCCTATTCTCTATCAGCACCTATTT
>M_lucens_AF474107
???????????????????????????????????????????ACCGGTTTAAGGGTTTTAATTTGTCTAGAGTTAGGCCAGCCCGGGTCTTTAATTGGGGATGACCAGATTTACAATGTTGTAGGAACAGCACATGCTTTTATTATAATTTTTTTTATGGTAATGCCAATTTTAATTGGGGGCTTTGGAAATTGGTTAGTGCCCTTAATACTAGGAGCTGCAGACATGGCTTTCCCCCGGCTAAATAACATAAGGTTTTGATTTTTAGTCCCTGCTTTAGTGCTCCTATTAACAAGAGCATTAGTAGAGAGGGGGGCCGGCACGGGGTGAACCGTCTACCCCCCTTTGGCAAGTAACGTGGCGCATGCTGGGAGCTCTGTGGACTTCGCCATTTTCTCCCTTCATTTGGCAGGTGTTTCTTCCATCTTAGGGGCAATTAATTTTATTAGGACTTTAGGAAACCTCCGAGTATTTGGAATATTCTTAGACCGAATACCCCTATTCGCTTGGGCGGTATTAATCACAACTATTTTACTCCTCCTTTCCCTTCCTGTTTTAGCCGGGGCAATTACCATATTATTAACAGACCGGAACTTAAATACTACTTTCTATGATGTAGGAGGAGGGGGGGACCCTATTCTCTATCAGCACCTATTT
>M_lucens_JN588601
CACGCTATACATAGTGGCAGGGGCGTGAAGAGGGATAGTGGGAACCGGTTTAAGGGTTTTAATTCGTCTAGAGTTAGGCCAGCCAGGGTCTTTAATTGGGGATGACCAGATTTACAATGTTGTAGTAACAGCACATGCTTTTATTATAATTTTTTTTATGGTAATGCCAATTTTAATTGGGGGCTTTGGAAATTGGTTAGTGCCCTTAATACTAGGAGCTGCAGACATGGCTTTCCCCCGGCTAAATAACATAAGGTTTTGATTTTTAGTCCCTGCTTTAGTGCTCCTATTAACAAGAGCATTAGTAGAGAGGGGGGCCGGCACGGGGTGAACCGTCTACCCCCCTTTGGCAAGTAACGTGGCGCATGCTGGGAGCTCTGTGGACTTCGCCATTTTCTCCCTTCATTTGGCAGGTGTTTCTTCCATCTTAGGGGCAATTAATTTTATTAGGACTTTAGGAAACCTCCGAGTATTTGGAATATTCTTAGACCGAATACCCTTATTCGCCTGGGCGGTATTAATCACAACTATTTTACTCCTCCTTTCCCTTCCTGTTTTAGCCGGGGCAATTACCATATTATTAACAGACCGGAACTTAAATACTACTTTCTATGATGTAGGAGGAGGGGGGGACCCTATTCTCTATCAGCACCTATTT
>M_lucens_KC287703
?????????????????????????TGAAGAGGGATAGTGGGAACCGGTTTAAGGGTTTTAATTCGTCTAGAGTTAGGCCAGCCAGGGTCTTTAATTGGGGATGACCAGATTTACAATGTTGTAGTAACAGCACATGCTTTTATTATAATTTTTTTTATGGTAATGCCAATTTTAATTGGGGGCTTTGGAAATTGGTTAGTGCCCTTAATACTAGGAGCTGCAGACATGGCTTTCCCCCGGCTAAATAACATAAGGTTTTGATTTTTAGTCCCTGCTTTAGTGCTCCTATTAACAAGAGCATTAGTAGAGAGGGGGGCCGGCACGGGGTGAACCGTCTACCCCCCTTTGGCAAGTAACGTGGCGCATGCTGGGAGCTCTGTGGACTTCGCCATTTTCTCCCTTCATTTGGCAGGTGTTTCTTCCATCTTAGGGGCAATTAATTTTATTAGGACTTTAGGAAACCTCCGAGTATTTGGAATATTCTTAGACCGAATACCCTTATTCGCCTGGGCGGTATTAATCACAACTATTTTACTCCTCCTTTCCCTTCCTGTTTTAGCCGGGGCAATTACCATATTATTAACAGACCGGAACTTAAATACTACTTTCTATGATGTAGGAGGAGGGGGGGACCCTATTCTCTATCAGCACCTATTT
>M_lucens_KC754393
?ACGCTATATATAGTGGCAGGGGCGTGAAGAGGGATAGTGGGAACCGGTTTAAGGGTTTTAATTCGTCTAGAGTTAGGCCAGCCAGGGTCTTTAATTGGGGATGACCAGATTTACAATGTTGTAGTAACAGCACATGCTTTTATTATAATTTTTTTTATGGTAATGCCAATTTTAATTGGGGGCTTTGGAAATTGGTTAGTGCCCTTAATACTAGGAGCTGCAGACATGGCTTTCCCCCGGCTAAATAACATAAGGTTTTGATTTTTAGTCCCTGCTTTAGTGCTCCTATTAACAAGAGCATTAGTAGAGAGGGGGGCCGGCACGGGGTGAACCGTCTACCCCCCTTTGGCAAGTAACGTGGCGCATGCTGGGAGCTCTGTGGACTTCGCCATTTTCTCCCTTCATTTGGCAGGTGTTTCTTCCATCTTAGGGGCAATTAATTTTATTAGGACTTTAGGAAACCTCCGAGTATTTGGAATATTCTTAGACCGAATACCCTTATTCGCTTGGGCGGTATTAATCACAACTATTTTACTCCTCCTTTCCCTTCCTGTTTTAGCCGGGGCAATTACCATATTATTAACAGACCGGAACTTAAATACTACTTTCTATGATGTAGGAGGAGGGGGGGACCCTATTCTCTATCAGCACCTATTT
>M_lucens_KC754392
?ACGCTATATATAGTGGCAGGGGCGTGAAGAGGGATAGTGGGAACCGGTTTAAGGGTTTTAATTCGTCTAGAGTTAGGCCAGCCAGGGTCTTTAATTGGGGATGACCAGATTTACAATGTTGTAGTAACAGCACATGCTTTTATTATAATTTTTTTTATGGTAATGCCAATTTTAATTGGGGGCTTTGGAAATTGGTTAGTGCCCTTAATACTAGGAGCTGCAGACATGGCTTTCCCCCGGCTAAATAACATAAGGTTTTGATTTTTAGTCCCTGCTTTAGTGCTCCTATTAACAAGAGCATTAGTAGAGAGGGGGGCCGGCACGGGGTGAACCGTCTACCCCCCTTTGGCAAGTAACGTGGCGCATGCTGGGAGCTCTGTGGACTTCGCCATTTTCTCCCTTCATTTGGCAGGTGTTTCTTCCATCTTAGGGGCAATTAATTTTATTAGGACTTTAGGAAACCTCCGAGTATTTGGAATATTCTTAGACCGAATACCCTTATTCGCTTGGGCGGTATTAATCACAACTATTTTACTCCTCCTTTCCCTTCCTGTTTTAGCCGGGGCAATTACCATATTATTAACAGACCGGAACTTAAATACTACTTTCTATGATGTAGGAGGAGGGGGGGACCCTATTCTCTATCAGCACCTATTT
>M_lucens_KC754391
?ACGCTATACATAGTGGCAGGGGCGTGAAGAGGGATAGTGGGAACCGGTTTAAGGGTTTTAATTCGTCTAGAGTTAGGCCAGCCAGGGTCTTTAATTGGGGATGACCAGATTTACAATGTTGTAGTAACAGCACATGCTTTTATTATAATTTTTTTTATGGTAATGCCAATTTTAATTGGGGGCTTTGGAAATTGGTTAGTGCCCTTAATACTAGGAGCTGCAGACATGGCTTTCCCCCGGCTAAATAACATAAGGTTTTGATTTTTAGTCCCTGCTTTAGTGCTCCTATTAACAAGAGCATTAGTAGAGAGGGGGGCCGGCACGGGGTGAACCGTCTACCCCCCTTTGGCAAGTAACGTGGCGCATGCTGGGAGCTCTGTGGACTTCGCCATTTTCTCCCTTCATTTGGCAGGTGTTTCTTCCATCTTAGGGGCAATTAATTTTATTAGGACTTTAGGAAACCTCCGAGTATTTGGAATATTCTTAGACCGAATACCCTTATTCGCTTGGGCGGTATTAATCACAACTATTTTACTCCTCCTTTCCCTTCCTGTTTTAGCCGGGGCAATTACCATATTATTAACAGACCGGAACTTAAATACTACTTTCTATGATGTAGGAGGAGGGGGGGACCCTATTCTCTATCAGCACCTATTT
>M_lucens_JQ889931
CACGCTATATATAGTGGCAGGGGCGTGAAGAGGGATAGTGGGAACCGGTTTAAGGGTTTTAATTCGTCTAGAGTTAGGCCAGCCAGGGTCTTTAATTGGGGATGACCAGATTTACAATGTTGTAGTAACAGCACATGCTTTTATTATAATTTTTTTTATGGTAATGCCAATTTTAATTGGGGGCTTTGGAAATTGGTTAGTGCCCTTAATACTAGGAGCTGCAGACATGGCTTTCCCCCGGCTAAATAACATAAGGTTTTGATTTTTAGTCCCTGCTTTAGTGCTCCTATTAACAAGAGCATTAGTAGAGAGGGGGGCCGGCACGGGGTGAACCGTCTACCCCCCTTTGGCAAGTAACGTGGCGCATGCTGGGAGCTCTGTGGACTTCGCCATTTTCTCCCTTCATTTGGCAGGTGTTTCTTCCATCTTAGGGGCAATTAATTTTATTAGGACTTTAGGAAACCTCCGAGTATTTGGAATATTCTTAGACCGAATACCCTTATTCGCTTGGGCGGTATTAATCACAACTATTTTACTCCTCCTTTCCCTTCCTGTTTTAGCCGGGGCAATTACCATATTATTAACAGACCGGAACTTAAATACTACTTTCTATGATGTAGGAGGAGGGGGGGACCCTATTCTCTATCAGCACCTATTT
>M_lucens_JQ889927
CACGCTATATATAGTGGCAGGGGCGTGAAGAGGGATAGTGGGAACCGGTTTAAGGGTTTTAATTCGTCTAGAGTTAGGCCAGCCAGGGTCTTTAATTGGGGATGACCAGATTTACAATGTTGTAGTAACAGCACATGCTTTTATTATAATTTTTTTTATGGTAATGCCAATTTTAATTGGGGGCTTTGGAAATTGGTTAGTGCCCTTAATACTAGGAGCTGCAGACATGGCTTTCCCCCGGCTAAATAACATAAGGTTTTGATTTTTAGTCCCTGCTTTAGTGCTCCTATTAACAAGAGCATTAGTAGAGAGGGGGGCCGGCACGGGGTGAACCGTCTACCCCCCTTTGGCAAGTAACGTGGCGCATGCTGGGAGCTCTGTGGACTTCGCCATTTTCTCCCTTCATTTGGCAGGTGTTTCTTCCATCTTAGGGGCAATTAATTTTATTAGGACTTTAGGAAACCTCCGAGTATTTGGAATATTCTTAGACCGAATACCCTTATTCGCTTGGGCGGTATTAATCACAACTATTTTACTCCTCCTTTCCCTTCCTGTTTTAGCCGGGGCAATTACCATATTATTAACAGACCGGAACTTAAATACTACTTTCTATGATGTAGGAGGAGGGGGGGACCCTATTCTCTATCAGCACCTATTT
>M_lucens_JQ889907
CACGCTATATATAGTGGCAGGGGCGTGAAGAGGGATAGTGGGAACCGGTTTAAGGGTTTTAATTCGTCTAGAGTTAGGCCAGCCAGGGTCTTTAATTGGGGATGACCAGATTTACAATGTTGTAGTAACAGCACATGCTTTTATTATAATTTTTTTTATGGTAATGCCAATTTTAATTGGGGGCTTTGGAAATTGGTTAGTGCCCTTAATACTAGGAGCTGCAGACATGGCTTTCCCCCGGCTAAATAACATAAGGTTTTGATTTTTAGTCCCTGCTTTAGTGCTCCTATTAACAAGAGCATTAGTAGAGAGGGGGGCCGGCACGGGGTGAACCGTCTACCCCCCTTTGGCAAGTAACGTGGCGCATGCTGGGAGCTCTGTGGACTTCGCCATTTTCTCCCTTCATTTGGCAGGTGTTTCTTCCATCTTAGGGGCAATTAATTTTATTAGGACTTTAGGAAACCTCCGAGTATTTGGAATATTCTTAGACCGAATACCCTTATTCGCTTGGGCGGTATTAATCACAACTATTTTACTCCTCCTTTCCCTTCCTGTTTTAGCCGGGGCAATTACCATATTATTAACAGACCGGAACTTAAATACTACTTTCTATGATGTAGGAGGAGGGGGGGACCCTATTCTCTATCAGCACCTATTT
>M_lucens_JQ889877
CACGCTATATATAGTGGCAGGGGCGTGAAGAGGGATAGTGGGAACCGGTTTAAGGGTTTTAATTCGTCTAGAGTTAGGCCAGCCAGGGTCTTTAATTGGGGATGACCAGATTTACAATGTTGTAGTAACAGCACATGCTTTTATTATAATTTTTTTTATGGTAATGCCAATTTTAATTGGGGGCTTTGGAAATTGGTTAGTGCCCTTAATACTAGGAGCTGCAGACATGGCTTTCCCCCGGCTAAATAACATAAGGTTTTGATTTTTAGTCCCTGCTTTAGTGCTCCTATTAACAAGAGCATTAGTAGAGAGGGGGGCCGGCACGGGGTGAACCGTCTACCCCCCTTTGGCAAGTAACGTGGCGCATGCTGGGAGCTCTGTGGACTTCGCCATTTTCTCCCTTCATTTGGCAGGTGTTTCTTCCATCTTAGGGGCAATTAATTTTATTAGGACTTTAGGAAACCTCCGAGTATTTGGAATATTCTTAGACCGAATACCCTTATTCGCTTGGGCGGTATTAATCACAACTATTTTACTCCTCCTTTCCCTTCCTGTTTTAGCCGGGGCAATTACCATATTATTAACAGACCGGAACT??????????????????????????????????????????????????????????????
>M_lucens_JQ889870
CACGCTATATATAGTGGCAGGGGCGTGAAGAGGGATAGTGGGAACCGGTTTAAGGGTTTTAATTCGTCTAGAGTTAGGCCAGCCAGGGTCTTTAATTGGGGATGACCAGATTTACAATGTTGTAGTAACAGCACATGCTTTTATTATAATTTTTTTTATGGTAATGCCAATTTTAATTGGGGGCTTTGGAAATTGGTTAGTGCCCTTAATACTAGGAGCTGCAGACATGGCTTTCCCCCGGCTAAATAACATAAGGTTTTGATTTTTAGTCCCTGCTTTAGTGCTCCTATTAACAAGAGCATTAGTAGAGAGGGGGGCCGGCACGGGGTGAACCGTCTACCCCCCTTTGGCAAGTAACGTGGCGCATGCTGGGAGCTCTGTGGACTTCGCCATTTTCTCCCTTCATTTGGCAGGTGTTTCTTCCATCTTAGGGGCAATTAATTTTATTAGGACTTTAGGAAACCTCCGAGTATTTGGAATATTCTTAGACCGAATACCCTTATTCGCTTGGGCGGTATTAATCACAACTATTTTACTCCTCCTTTCCCTTCCTGTTTTAGCCGGGGCAATTACCATATTATTAACAGACCGGA?????????????????????????????????????????????????????????????????
>M_gerlachei_HM045328
?????????????????????????????????????GTGGGAACCGGTTTAAGGGTTTTAATTCGTCTAGAGTTAGGCCAGCCAGGGTCTTTAATTGGGGATGACCAGATTTACAATGTTGTAGTAACAGCACATGCTTTTATTATAATTTTTTTTATGGTAATGCCAATTTTAATTGGGGGCTTTGGAAATTGGTTAGTGCCCTTAATACTAGGAGCTGCAGACATGGCTTTCCCCCGGCTAAATAACATAAGGTTTTGATTTTTAGTCCCTGCTTTAGTGCTCCTATTAACAAGAGCATTAGTAGAGAGGGGGGCCGGCACGGGGTGAACCGTCTACCCCCCTTTGGCAAGTAACGTGGCGCATGCTGGGAGCTCTGTGGACTTCGCCATTTTCTCCCTTCATTTGGCAGGTGTTTCTTCCATCTTAGGGGCAATTAATTTTATTAGGACTTTAGGAAACCTCCGAGTATTTGGAATATTCTTAGACCGAATACCCTTATTCGCTTGGGCGGTATTAATCACAACTATTTTACTCCTCCTTTCCCTTCCTGTTTTAGCCGGGGCAATTACCATATTATTAACAGACCGGAACTTAAATACTACTTTCTATGATGTAGGAGGAGGGGGGGACCCTATTCTCTATCAGCACCTATTT
>M_lucens_JN588597
???????????????????????????????????????????ACCGGTTTAAGGGTTTTAATTCGTCTAGAGTTAGGCCAGCCAGGGTCTTTAATTGGGGATGACCAGATTTACAATGTTGTAGTAACAGCACATGCTTTTATTATAATTTTTTTTATGGTAATGCCAATTTTAATTGGGGGCTTTGGAAATTGGTTAGTGCCCTTAATACTAGGAGCTGCAGACATGGCTTTCCCCCGGCTAAATAACATAAGGTTTTGATTTTTAGTCCCTGCTTTAGTGCTCCTATTAACAAGAGCATTAGTAGAGAGGGGGGCCGGCACGGGGTGAACCGTCTACCCCCCTTTGGCAAGTAACGTGGCGCATGCTGGGAGCTCTGTGGACTTCGCCATTTTCTCCCTTCATTTGGCAGGTGTTTCTTCCATCTTAGGGGCAATTAATTTTATTAGGACTTTAGGAAACCTCCGAGTATTTGGAATATTCTTAGACCGAATACCCTTATTCGCTTGGGCGGTATTAATCACAACTATTTTACTCCTCCTTTCCCTTCCTGTTTTAGCCGGGGCAATTACCATATTATTAACAGACCGGAACTTAAATACTACTTTCTATGATGTAGGAGGAGGGGGGGACCCTATTCTCTATCAGCACCTATTT
>M_lucens_JQ889878
???????????????????????????????????????????????????????GTTTTAATTCGTCTAGAGTTAGGCCAGCCAGGGTCTTTAATTGGGGATGACCAGATTTACAATGTTGTAGTAACAGCACATGCTTTTATTATAATTTTTTTTATGGTAATGCCAATTTTAATTGGGGGCTTTGGAAATTGGTTAGTGCCCTTAATACTAGGAGCTGCAGACATGGCTTTCCCCCGGCTAAATAACATAAGGTTTTGATTTTTAGTCCCTGCTTTAGTGCTCCTATTAACAAGAGCATTAGTAGAGAGGGGGGCCGGCACGGGGTGAACCGTCTACCCCCCTTTGGCAAGTAACGTGGCGCATGCTGGGAGCTCTGTGGACTTCGCCATTTTCTCCCTTCATTTGGCAGGTGTTTCTTCCATCTTAGGGGCAATTAATTTTATTAGGACTTTAGGAAACCTCCGAGTATTTGGAATATTCTTAGACCGAATACCCTTATTCGCTTGGGCGGTATTAATCACAACTATTTTACTCCTCCTTTCCCTTCCTGTTTTAGCCGGGGCAATTACCATATTATTAACAGACCGGAACT??????????????????????????????????????????????????????????????
>M_lucens_JQ889871
CACGCTATACATAGTGGCAGGGGCGTGAAGAGGGATAGTGGGAACCGGTTTAAGGGTTTTAATTCGTCTAGAGTTAGGCCAGCCAGGGTCTTTAATTGGGGATGACCAGATTTACAATGTTGTAGTAACAGCACATGCTTTTATTATAATTTTTTTTATGGTAATGCCAATTTTAATTGGGGGCTTTGGAAATTGGTTAGTGCCCTTAATACTAGGAGCTGCAGACATGGCTTTCCCCCGGCTAAATAACATAAGGTTTTGATTTTTAGTCCCTGCTTTAGTGCTCCTATTAACAAGAGCATTAGTAGAGAGGGGGGCCGGCACGGGGTGAACCGTCTACCCCCCTTTGGCAAGTAACGTGGCGCATGCTGGGAGCTCTGTGGACTTCGCCATTTTCTCCCTTCATTTGGCAGGTGTTTCTTCCATCTTAGGGGCAATTAATTTTATTAGGACTTTAGGAAACCTCCGAGTATTTGGAATATTCTTAGACCGAATACCCTTATTCGCTTGGGCGGTATTAATCACAACTATTTTACTCCTCCTTTCCCTTCCTGTTTTAGCCGGGGCAATTACCATATTATTAACAGACCGGAACTT?????????????????????????????????????????????????????????????
>M_lucens_JQ889872
CACGCTATACATAGTGGCAGGGGCGTGAAGAGGGATAGTGGGAACCGGTTTAAGGGTTTTAATTCGTCTAGAGTTAGGCCAGCCAGGGTCTTTAATTGGGGATGACCAGATTTACAATGTTGTAGTAACAGCACATGCTTTTATTATAATTTTTTTTATGGTAATGCCAATTTTAATTGGGGGCTTTGGAAATTGGTTAGTGCCCTTAATACTAGGAGCTGCAGACATGGCTTTCCCCCGGCTAAATAACATAAGGTTTTGATTTTTAGTCCCTGCTTTAGTGCTCCTATTAACAAGAGCATTAGTAGAGAGGGGGGCCGGCACGGGGTGAACCGTCTACCCCCCTTTGGCAAGTAACGTGGCGCATGCTGGGAGCTCTGTGGACTTCGCCATTTTCTCCCTTCATTTGGCAGGTGTTTCTTCCATCTTAGGGGCAATTAATTTTATTAGGACTTTAGGAAACCTCCGAGTATTTGGAATATTCTTAGACCGAATACCCTTATTCGCTTGGGCGGTATTAATCACAACTATTTTACTCCTCCTTTCCCTTCCTGTTTTAGCCGGGGCAATTACCATATTATTAACAGACCGGAACTT?????????????????????????????????????????????????????????????
>M_lucens_JQ889883
CACGCTATACATAGTGGCAGGGGCGTGAAGAGGGATAGTGGGAACCGGTTTAAGGGTTTTAATTCGTCTAGAGTTAGGCCAGCCAGGGTCTTTAATTGGGGATGACCAGATTTACAATGTTGTAGTAACAGCACATGCTTTTATTATAATTTTTTTTATGGTAATGCCAATTTTAATTGGGGGCTTTGGAAATTGGTTAGTGCCCTTAATACTAGGAGCTGCAGACATGGCTTTCCCCCGGCTAAATAACATAAGGTTTTGATTTTTAGTCCCTGCTTTAGTGCTCCTATTAACAAGAGCATTAGTAGAGAGGGGGGCCGGCACGGGGTGAACCGTCTACCCCCCTTTGGCAAGTAACGTGGCGCATGCTGGGAGCTCTGTGGACTTCGCCATTTTCTCCCTTCATTTGGCAGGTGTTTCTTCCATCTTAGGGGCAATTAATTTTATTAGGACTTTAGGAAACCTCCGAGTATTTGGAATATTCTTAGACCGAATACCCTTATTCGCTTGGGCGGTATTAATCACAACTATTTTACTCCTCCTTTCCCTTCCTGTTTTAGCCGGGGCAATTACCATATTATTAACAGACCGGAACTT?????????????????????????????????????????????????????????????
>M_lucens_JQ889880
CACGCTATACATAGTGGCAGGGGCGTGAAGAGGGATAGTGGGAACCGGTTTAAGGGTTTTAATTCGTCTAGAGTTAGGCCAGCCAGGGTCTTTAATTGGGGATGACCAGATTTACAATGTTGTAGTAACAGCACATGCTTTTATTATAATTTTTTTTATGGTAATGCCAATTTTAATTGGGGGCTTTGGAAATTGGTTAGTGCCCTTAATACTAGGAGCTGCAGACATGGCTTTCCCCCGGCTAAATAACATAAGGTTTTGATTTTTAGTCCCTGCTTTAGTGCTCCTATTAACAAGAGCATTAGTAGAGAGGGGGGCCGGCACGGGGTGAACCGTCTACCCCCCTTTGGCAAGTAACGTGGCGCATGCTGGGAGCTCTGTGGACTTCGCCATTTTCTCCCTTCATTTGGCAGGTGTTTCTTCCATCTTAGGGGCAATTAATTTTATTAGGACTTTAGGAAACCTCCGAGTATTTGGAATATTCTTAGACCGAATACCCTTATTCGCTTGGGCGGTATTAATCACAACTATTTTACTCCTCCTTTCCCTTCCTGTTTTAGCCGGGGCAATTACCATATTATTAACAGACCGGAACTT?????????????????????????????????????????????????????????????
>M_lucens_JQ889885
CACGCTATACATAGTGGCAGGGGCGTGAAGAGGGATAGTGGGAACCGGTTTAAGGGTTTTAATTCGTCTAGAGTTAGGCCAGCCAGGGTCTTTAATTGGGGATGACCAGATTTACAATGTTGTAGTAACAGCACATGCTTTTATTATAATTTTTTTTATGGTAATGCCAATTTTAATTGGGGGCTTTGGAAATTGGTTAGTGCCCTTAATACTAGGAGCTGCAGACATGGCTTTCCCCCGGCTAAATAACATAAGGTTTTGATTTTTAGTCCCTGCTTTAGTGCTCCTATTAACAAGAGCATTAGTAGAGAGGGGGGCCGGCACGGGGTGAACCGTCTACCCCCCTTTGGCAAGTAACGTGGCGCATGCTGGGAGCTCTGTGGACTTCGCCATTTTCTCCCTTCATTTGGCAGGTGTTTCTTCCATCTTAGGGGCAATTAATTTTATTAGGACTTTAGGAAACCTCCGAGTATTTGGAATATTCTTAGACCGAATACCCTTATTCGCTTGGGCGGTATTAATCACAACTATTTTACTCCTCCTTTCCCTTCCTGTTTTAGCCGGGGCAATTACCATATTATTAACAGACCGGAACT??????????????????????????????????????????????????????????????
>M_lucens_JQ889879
CACGCTATACATAGTGGCAGGGGCGTGAAGAGGGATAGTGGGAACCGGTTTAAGGGTTTTAATTCGTCTAGAGTTAGGCCAGCCAGGGTCTTTAATTGGGGATGACCAGATTTACAATGTTGTAGTAACAGCACATGCTTTTATTATAATTTTTTTTATGGTAATGCCAATTTTAATTGGGGGCTTTGGAAATTGGTTAGTGCCCTTAATACTAGGAGCTGCAGACATGGCTTTCCCCCGGCTAAATAACATAAGGTTTTGATTTTTAGTCCCTGCTTTAGTGCTCCTATTAACAAGAGCATTAGTAGAGAGGGGGGCCGGCACGGGGTGAACCGTCTACCCCCCTTTGGCAAGTAACGTGGCGCATGCTGGGAGCTCTGTGGACTTCGCCATTTTCTCCCTTCATTTGGCAGGTGTTTCTTCCATCTTAGGGGCAATTAATTTTATTAGGACTTTAGGAAACCTCCGAGTATTTGGAATATTCTTAGACCGAATACCCTTATTCGCTTGGGCGGTATTAATCACAACTATTTTACTCCTCCTTTCCCTTCCTGTTTTAGCCGGGGCAATTACCATATTATTAACAGACCGGAACT??????????????????????????????????????????????????????????????
>M_lucens_JQ889932
CACGCTATACATAGTGGCAGGGGCGTGAAGAGGGATAGTGGGAACCGGTTTAAGGGTTTTAATTCGTCTAGAGTTAGGCCAGCCAGGGTCTTTAATTGGGGATGACCAGATTTACAATGTTGTAGTAACAGCACATGCTTTTATTATAATTTTTTTTATGGTAATGCCAATTTTAATTGGGGGCTTTGGAAATTGGTTAGTGCCCTTAATACTAGGAGCTGCAGACATGGCTTTCCCCCGGCTAAATAACATAAGGTTTTGATTTTTAGTCCCTGCTTTAGTGCTCCTATTAACAAGAGCATTAGTAGAGAGGGGGGCCGGCACGGGGTGAACCGTCTACCCCCCTTTGGCAAGTAACGTGGCGCATGCTGGGAGCTCTGTGGACTTCGCCATTTTCTCCCTTCATTTGGCAGGTGTTTCTTCCATCTTAGGGGCAATTAATTTTATTAGGACTTTAGGAAACCTCCGAGTATTTGGAATATTCTTAGACCGAATACCCTTATTCGCTTGGGCGGTATTAATCACAACTATTTTACTCCTCCTTTCCCTTCCTGTTTTAGCCGGGGCAATTACCATATTATTAACAGACCGGAACTTAAATACTACTTTCTATGATGTAGGAGGAGGGGGGGACCCTATT??????????????????
>M_lucens_JQ889929
CACGCTATACATAGTGGCAGGGGCGTGAAGAGGGATAGTGGGAACCGGTTTAAGGGTTTTAATTCGTCTAGAGTTAGGCCAGCCAGGGTCTTTAATTGGGGATGACCAGATTTACAATGTTGTAGTAACAGCACATGCTTTTATTATAATTTTTTTTATGGTAATGCCAATTTTAATTGGGGGCTTTGGAAATTGGTTAGTGCCCTTAATACTAGGAGCTGCAGACATGGCTTTCCCCCGGCTAAATAACATAAGGTTTTGATTTTTAGTCCCTGCTTTAGTGCTCCTATTAACAAGAGCATTAGTAGAGAGGGGGGCCGGCACGGGGTGAACCGTCTACCCCCCTTTGGCAAGTAACGTGGCGCATGCTGGGAGCTCTGTGGACTTCGCCATTTTCTCCCTTCATTTGGCAGGTGTTTCTTCCATCTTAGGGGCAATTAATTTTATTAGGACTTTAGGAAACCTCCGAGTATTTGGAATATTCTTAGACCGAATACCCTTATTCGCTTGGGCGGTATTAATCACAACTATTTTACTCCTCCTTTCCCTTCCTGTTTTAGCCGGGGCAATTACCATATTATTAACAGACCGGAACTTAAATACTACTTTCTATGATGTAGGAGGAGGGGGGGACCCTATTCTCTATCAGCACCTATTT
>M_lucens_JQ889928
CACGCTATACATAGTGGCAGGGGCGTGAAGAGGGATAGTGGGAACCGGTTTAAGGGTTTTAATTCGTCTAGAGTTAGGCCAGCCAGGGTCTTTAATTGGGGATGACCAGATTTACAATGTTGTAGTAACAGCACATGCTTTTATTATAATTTTTTTTATGGTAATGCCAATTTTAATTGGGGGCTTTGGAAATTGGTTAGTGCCCTTAATACTAGGAGCTGCAGACATGGCTTTCCCCCGGCTAAATAACATAAGGTTTTGATTTTTAGTCCCTGCTTTAGTGCTCCTATTAACAAGAGCATTAGTAGAGAGGGGGGCCGGCACGGGGTGAACCGTCTACCCCCCTTTGGCAAGTAACGTGGCGCATGCTGGGAGCTCTGTGGACTTCGCCATTTTCTCCCTTCATTTGGCAGGTGTTTCTTCCATCTTAGGGGCAATTAATTTTATTAGGACTTTAGGAAACCTCCGAGTATTTGGAATATTCTTAGACCGAATACCCTTATTCGCTTGGGCGGTATTAATCACAACTATTTTACTCCTCCTTTCCCTTCCTGTTTTAGCCGGGGCAATTACCATATTATTAACAGACCGGAACTTAAATACTACTTTCTATGATGTAGGAGGAGGGGGGGACCCTATTCTCTATCAGCACCTATTT
>M_lucens_JQ889922
CACGCTATACATAGTGGCAGGGGCGTGAAGAGGGATAGTGGGAACCGGTTTAAGGGTTTTAATTCGTCTAGAGTTAGGCCAGCCAGGGTCTTTAATTGGGGATGACCAGATTTACAATGTTGTAGTAACAGCACATGCTTTTATTATAATTTTTTTTATGGTAATGCCAATTTTAATTGGGGGCTTTGGAAATTGGTTAGTGCCCTTAATACTAGGAGCTGCAGACATGGCTTTCCCCCGGCTAAATAACATAAGGTTTTGATTTTTAGTCCCTGCTTTAGTGCTCCTATTAACAAGAGCATTAGTAGAGAGGGGGGCCGGCACGGGGTGAACCGTCTACCCCCCTTTGGCAAGTAACGTGGCGCATGCTGGGAGCTCTGTGGACTTCGCCATTTTCTCCCTTCATTTGGCAGGTGTTTCTTCCATCTTAGGGGCAATTAATTTTATTAGGACTTTAGGAAACCTCCGAGTATTTGGAATATTCTTAGACCGAATACCCTTATTCGCTTGGGCGGTATTAATCACAACTATTTTACTCCTCCTTTCCCTTCCTGTTTTAGCCGGGGCAATTACCATATTATTAACAGACCGGAACTTAAATACTACTTTCTATGATGTAGGAGGAGGGGGGGACCCTATTCTCTATCAGCACCTATTT
>M_lucens_JQ889921
CACGCTATACATAGTGGCAGGGGCGTGAAGAGGGATAGTGGGAACCGGTTTAAGGGTTTTAATTCGTCTAGAGTTAGGCCAGCCAGGGTCTTTAATTGGGGATGACCAGATTTACAATGTTGTAGTAACAGCACATGCTTTTATTATAATTTTTTTTATGGTAATGCCAATTTTAATTGGGGGCTTTGGAAATTGGTTAGTGCCCTTAATACTAGGAGCTGCAGACATGGCTTTCCCCCGGCTAAATAACATAAGGTTTTGATTTTTAGTCCCTGCTTTAGTGCTCCTATTAACAAGAGCATTAGTAGAGAGGGGGGCCGGCACGGGGTGAACCGTCTACCCCCCTTTGGCAAGTAACGTGGCGCATGCTGGGAGCTCTGTGGACTTCGCCATTTTCTCCCTTCATTTGGCAGGTGTTTCTTCCATCTTAGGGGCAATTAATTTTATTAGGACTTTAGGAAACCTCCGAGTATTTGGAATATTCTTAGACCGAATACCCTTATTCGCTTGGGCGGTATTAATCACAACTATTTTACTCCTCCTTTCCCTTCCTGTTTTAGCCGGGGCAATTACCATATTATTAACAGACCGGAACTTAAATACTACTTTCTATGATGTAGGAGGAGGGGGGGACCCTATTCTCTATCAGCACCTATTT
>M_lucens_JQ889920
????????????????GCAGGGGCGTGAAGAGGGATAGTGGGAACCGGTTTAAGGGTTTTAATTCGTCTAGAGTTAGGCCAGCCAGGGTCTTTAATTGGGGATGACCAGATTTACAATGTTGTAGTAACAGCACATGCTTTTATTATAATTTTTTTTATGGTAATGCCAATTTTAATTGGGGGCTTTGGAAATTGGTTAGTGCCCTTAATACTAGGAGCTGCAGACATGGCTTTCCCCCGGCTAAATAACATAAGGTTTTGATTTTTAGTCCCTGCTTTAGTGCTCCTATTAACAAGAGCATTAGTAGAGAGGGGGGCCGGCACGGGGTGAACCGTCTACCCCCCTTTGGCAAGTAACGTGGCGCATGCTGGGAGCTCTGTGGACTTCGCCATTTTCTCCCTTCATTTGGCAGGTGTTTCTTCCATCTTAGGGGCAATTAATTTTATTAGGACTTTAGGAAACCTCCGAGTATTTGGAATATTCTTAGACCGAATACCCTTATTCGCTTGGGCGGTATTAATCACAACTATTTTACTCCTCCTTTCCCTTCCTGTTTTAGCCGGGGCAATTACCATATTATTAACAGACCGGAACTTAAATACTACTTTCTATGATGTAGGAGGAGGGGGGGACCCT?????????????????????
>M_lucens_JQ889910
CACGCTATACATAGTGGCAGGGGCGTGAAGAGGGATAGTGGGAACCGGTTTAAGGGTTTTAATTCGTCTAGAGTTAGGCCAGCCAGGGTCTTTAATTGGGGATGACCAGATTTACAATGTTGTAGTAACAGCACATGCTTTTATTATAATTTTTTTTATGGTAATGCCAATTTTAATTGGGGGCTTTGGAAATTGGTTAGTGCCCTTAATACTAGGAGCTGCAGACATGGCTTTCCCCCGGCTAAATAACATAAGGTTTTGATTTTTAGTCCCTGCTTTAGTGCTCCTATTAACAAGAGCATTAGTAGAGAGGGGGGCCGGCACGGGGTGAACCGTCTACCCCCCTTTGGCAAGTAACGTGGCGCATGCTGGGAGCTCTGTGGACTTCGCCATTTTCTCCCTTCATTTGGCAGGTGTTTCTTCCATCTTAGGGGCAATTAATTTTATTAGGACTTTAGGAAACCTCCGAGTATTTGGAATATTCTTAGACCGAATACCCTTATTCGCTTGGGCGGTATTAATCACAACTATTTTACTCCTCCTTTCCCTTCCTGTTTTAGCCGGGGCAATTACCATATTATTAACAGACCGGAACTTAAATACTACTTTCTATGATGTAGGAGGAGGGGGGGACCCTATTCTCTATCAGCACCTATTT
>M_lucens_JQ889906
CACGCTATACATAGTGGCAGGGGCGTGAAGAGGGATAGTGGGAACCGGTTTAAGGGTTTTAATTCGTCTAGAGTTAGGCCAGCCAGGGTCTTTAATTGGGGATGACCAGATTTACAATGTTGTAGTAACAGCACATGCTTTTATTATAATTTTTTTTATGGTAATGCCAATTTTAATTGGGGGCTTTGGAAATTGGTTAGTGCCCTTAATACTAGGAGCTGCAGACATGGCTTTCCCCCGGCTAAATAACATAAGGTTTTGATTTTTAGTCCCTGCTTTAGTGCTCCTATTAACAAGAGCATTAGTAGAGAGGGGGGCCGGCACGGGGTGAACCGTCTACCCCCCTTTGGCAAGTAACGTGGCGCATGCTGGGAGCTCTGTGGACTTCGCCATTTTCTCCCTTCATTTGGCAGGTGTTTCTTCCATCTTAGGGGCAATTAATTTTATTAGGACTTTAGGAAACCTCCGAGTATTTGGAATATTCTTAGACCGAATACCCTTATTCGCTTGGGCGGTATTAATCACAACTATTTTACTCCTCCTTTCCCTTCCTGTTTTAGCCGGGGCAATTACCATATTATTAACAGACCGGAACTTAAATACTACTTTCTATGATGTAGGAGGAGGGGGGGACCCTATTCTCTATCAGCACCTATTT
>M_lucens_JQ889909
CACGCTATACATAGTGGCAGGGGCGTGAAGAGGGATAGTGGGAACCGGTTTAAGGGTTTTAATTCGTCTAGAGTTAGGCCAGCCAGGGTCTTTAATTGGGGATGACCAGATTTACAATGTTGTAGTAACAGCACATGCTTTTATTATAATTTTTTTTATGGTAATGCCAATTTTAATTGGGGGCTTTGGAAATTGGTTAGTGCCCTTAATACTAGGAGCTGCAGACATGGCTTTCCCCCGGCTAAATAACATAAGGTTTTGATTTTTAGTCCCTGCTTTAGTGCTCCTATTAACAAGAGCATTAGTAGAGAGGGGGGCCGGCACGGGGTGAACCGTCTACCCCCCTTTGGCAAGTAACGTGGCGCATGCTGGGAGCTCTGTGGACTTCGCCATTTTCTCCCTTCATTTGGCAGGTGTTTCTTCCATCTTAGGGGCAATTAATTTTATTAGGACTTTAGGAAACCTCCGAGTATTTGGAATATTCTTAGACCGAATACCCTTATTCGCTTGGGCGGTATTAATCACAACTATTTTACTCCTCCTTTCCCTTCCTGTTTTAGCCGGGGCAATTACCATATTATTAACAGACCGGAACTTAAATACTACTTTCTATGATGTAGGAGGAGGGGGGGACCCTATTCTCTATCAGCACCTATTT
>M_lucens_JQ889908
CACGCTATACATAGTGGCAGGGGCGTGAAGAGGGATAGTGGGAACCGGTTTAAGGGTTTTAATTCGTCTAGAGTTAGGCCAGCCAGGGTCTTTAATTGGGGATGACCAGATTTACAATGTTGTAGTAACAGCACATGCTTTTATTATAATTTTTTTTATGGTAATGCCAATTTTAATTGGGGGCTTTGGAAATTGGTTAGTGCCCTTAATACTAGGAGCTGCAGACATGGCTTTCCCCCGGCTAAATAACATAAGGTTTTGATTTTTAGTCCCTGCTTTAGTGCTCCTATTAACAAGAGCATTAGTAGAGAGGGGGGCCGGCACGGGGTGAACCGTCTACCCCCCTTTGGCAAGTAACGTGGCGCATGCTGGGAGCTCTGTGGACTTCGCCATTTTCTCCCTTCATTTGGCAGGTGTTTCTTCCATCTTAGGGGCAATTAATTTTATTAGGACTTTAGGAAACCTCCGAGTATTTGGAATATTCTTAGACCGAATACCCTTATTCGCTTGGGCGGTATTAATCACAACTATTTTACTCCTCCTTTCCCTTCCTGTTTTAGCCGGGGCAATTACCATATTATTAACAGACCGGAACTTAAATACTACTTTCTATGATGTAGGAGGAGGGGGGGACCCTATTCTCTATCAGCACCTAT??
>M_lucens_JQ889881
????CTATACATAGTGGCAGGGGCGTGAAGAGGGATAGTGGGAACCGGTTTAAGGGTTTTAATTCGTCTAGAGTTAGGCCAGCCAGGGTCTTTAATTGGGGATGACCAGATTTACAATGTTGTAGTAACAGCACATGCTTTTATTATAATTTTTTTTATGGTAATGCCAATTTTAATTGGGGGCTTTGGAAATTGGTTAGTGCCCTTAATACTAGGAGCTGCAGACATGGCTTTCCCCCGGCTAAATAACATAAGGTTTTGATTTTTAGTCCCTGCTTTAGTGCTCCTATTAACAAGAGCATTAGTAGAGAGGGGGGCCGGCACGGGGTGAACCGTCTACCCCCCTTTGGCAAGTAACGTGGCGCATGCTGGGAGCTCTGTGGACTTCGCCATTTTCTCCCTTCATTTGGCAGGTGTTTCTTCCATCTTAGGGGCAATTAATTTTATTAGGACTTTAGGAAACCTCCGAGTATTTGGAATATTCTTAGACCGAATACCCTTATTCGCTTGGGCGGTATTAATCACAACTATTTTACTCCTCCTTTCCCTTCCTGTTTTAGCCGGGGCAATTACCATATTATTAACAGACCGGAACT??????????????????????????????????????????????????????????????
>M_lucens_JQ889888
???????TACATAGTGGCAGGGGCGTGAAGAGGGATAGTGGGAACCGGTTTAAGGGTTTTAATTCGTCTAGAGTTAGGCCAGCCAGGGTCTTTAATTGGGGATGACCAGATTTACAATGTTGTAGTAACAGCACATGCTTTTATTATAATTTTTTTTATGGTAATGCCAATTTTAATTGGGGGCTTTGGAAATTGGTTAGTGCCCTTAATACTAGGAGCTGCAGACATGGCTTTCCCCCGGCTAAATAACATAAGGTTTTGATTTTTAGTCCCTGCTTTAGTGCTCCTATTAACAAGAGCATTAGTAGAGAGGGGGGCCGGCACGGGGTGAACCGTCTACCCCCCTTTGGCAAGTAACGTGGCGCATGCTGGGAGCTCTGTGGACTTCGCCATTTTCTCCCTTCATTTGGCAGGTGTTTCTTCCATCTTAGGGGCAATTAATTTTATTAGGACTTTAGGAAACCTCCGAGTATTTGGAATATTCTTAGACCGAATACCCTTATTCGCTTGGGCGGTATTAATCACAACTATTTTACTCCTCCTTTCCCTTCCTGTTTTAGCCGGGGCAATTACCAT??????????????????????????????????????????????????????????????????????????????????
>M_lucens_JQ889891
CACGCTATACATAGTGGCAGGGGCGTGAAGAGGGATAGTGGGAACCGGTTTAAGGGTTTTAATTCGTCTAGAGTTAGGCCAGCCAGGGTCTTTAATTGGGGATGACCAGATTTACAATGTTGTAGTAACAGCACATGCTTTTATTATAATTTTTTTTATGGTAATGCCAATTTTAATTGGGGGCTTTGGAAATTGGTTAGTGCCCTTAATACTAGGAGCTGCAGACATGGCTTTCCCCCGGCTAAATAACATAAGGTTTTGATTTTTAGTCCCTGCTTTAGTGCTCCTATTAACAAGAGCATTAGTAGAGAGGGGGGCCGGCACGGGGTGAACCGTCTACCCCCCTTTGGCAAGTAACGTGGCGCATGCTGGGAGCTCTGTGGACTTCGCCATTTTCTCCCTTCATTTGGCAGGTGTTTCTTCCATCTTAGGGGCAATTAATTTTATTAGGACTTTAGGAAACCTCCGAGTATTTGGAATATTCTTAGACCGAATACCCTTATTCGCTTGGGCGGTATTAATCACAACTATTTTACTCCTCCTTTCCCTTCCTGTTTTAGCCGGGGCAATTACCATATTATTAACAGACCGGAACTTAAATACTACTTTCTATGATGTAGGAGGAGGGGGGG??????????????????????????
>M_lucens_JQ889919
???????????????????GGGGCGTGAAGAGGGATAGTGGGAACCGGTTTAAGGGTTTTAATTCGTCTAGAGTTAGGCCAGCCAGGGTCTTTAATTGGGGATGACCAGATTTACAATGTTGTAGTAACAGCACATGCTTTTATTATAATTTTTTTTATGGTAATGCCAATTTTAATTGGGGGCTTTGGAAATTGGTTAGTGCCCTTAATACTAGGAGCTGCAGACATGGCTTTCCCCCGGCTAAATAACATAAGGTTTTGATTTTTAGTCCCTGCTTTAGTGCTCCTATTAACAAGAGCATTAGTAGAGAGGGGGGCCGGCACGGGGTGAACCGTCTACCCCCCTTTGGCAAGTAACGTGGCGCATGCTGGGAGCTCTGTGGACTTCGCCATTTTCTCCCTTCATTTGGCAGGTGTTTCTTCCATCTTAGGGGCAATTAATTTTATTAGGACTTTAGGAAACCTCCGAGTATTTGGAATATTCTTAGACCGAATACCCTTATTCGCTTGGGCGGTATTAATCACAACTATTTTACTCCTCCTTTCCCTTCCTGTTTTAGCCGGGGCAATTACCATATTATTAACAGACCGGAACTTAAATACTACTTTCTATGATGTAGGAGGAGGGGGGGACCCTA????????????????????
>M_lucens_KC287702
?????????????????????????TGAAGAGGGATAGTGGGAACCGGTTTAAGGGTTTTAATTCGTCTAGAGTTAGGCCAGCCAGGGTCTTTAATTGGGGATGACCAGATTTACAATGTTGTAGTAACAGCACATGCTTTTATTATAATTTTTTTTATGGTAATGCCAATTTTAATTGGGGGCTTTGGAAATTGGTTAGTGCCCTTAATACTAGGAGCTGCAGACATGGCTTTCCCCCGGCTAAATAACATAAGGTTTTGATTTTTAGTCCCTGCTTTAGTGCTCCTATTAACAAGAGCATTAGTAGAGAGGGGGGCCGGCACGGGGTGAACCGTCTACCCCCCTTTGGCAAGTAACGTGGCGCATGCTGGGAGCTCTGTGGACTTCGCCATTTTCTCCCTTCATTTGGCAGGTGTTTCTTCCATCTTAGGGGCAATTAATTTTATTAGGACTTTAGGAAACCTCCGAGTATTTGGAATATTCTTAGACCGAATACCCTTATTCGCTTGGGCGGTATTAATCACAACTATTTTACTCCTCCTTTCCCTTCCTGTTTTAGCCGGGGCAATTACCATATTATTAACAGACCGGAACTTAAATACTACTTTCTATGATGTAGGAGGAGGGGGGGACCCTATTCTCTATCAGCACCTATTT
>M_lucens_KC287701
?????????????????????????TGAAGAGGGATAGTGGGAACCGGTTTAAGGGTTTTAATTCGTCTAGAGTTAGGCCAGCCAGGGTCTTTAATTGGGGATGACCAGATTTACAATGTTGTAGTAACAGCACATGCTTTTATTATAATTTTTTTTATGGTAATGCCAATTTTAATTGGGGGCTTTGGAAATTGGTTAGTGCCCTTAATACTAGGAGCTGCAGACATGGCTTTCCCCCGGCTAAATAACATAAGGTTTTGATTTTTAGTCCCTGCTTTAGTGCTCCTATTAACAAGAGCATTAGTAGAGAGGGGGGCCGGCACGGGGTGAACCGTCTACCCCCCTTTGGCAAGTAACGTGGCGCATGCTGGGAGCTCTGTGGACTTCGCCATTTTCTCCCTTCATTTGGCAGGTGTTTCTTCCATCTTAGGGGCAATTAATTTTATTAGGACTTTAGGAAACCTCCGAGTATTTGGAATATTCTTAGACCGAATACCCTTATTCGCTTGGGCGGTATTAATCACAACTATTTTACTCCTCCTTTCCCTTCCTGTTTTAGCCGGGGCAATTACCATATTATTAACAGACCGGAACTTAAATACTACTTTCTATGATGTAGGAGGAGGGGGGGACCCTATTCTCTATCAGCACCTATTT
>M_lucens_KC287700
?????????????????????????TGAAGAGGGATAGTGGGAACCGGTTTAAGGGTTTTAATTCGTCTAGAGTTAGGCCAGCCAGGGTCTTTAATTGGGGATGACCAGATTTACAATGTTGTAGTAACAGCACATGCTTTTATTATAATTTTTTTTATGGTAATGCCAATTTTAATTGGGGGCTTTGGAAATTGGTTAGTGCCCTTAATACTAGGAGCTGCAGACATGGCTTTCCCCCGGCTAAATAACATAAGGTTTTGATTTTTAGTCCCTGCTTTAGTGCTCCTATTAACAAGAGCATTAGTAGAGAGGGGGGCCGGCACGGGGTGAACCGTCTACCCCCCTTTGGCAAGTAACGTGGCGCATGCTGGGAGCTCTGTGGACTTCGCCATTTTCTCCCTTCATTTGGCAGGTGTTTCTTCCATCTTAGGGGCAATTAATTTTATTAGGACTTTAGGAAACCTCCGAGTATTTGGAATATTCTTAGACCGAATACCCTTATTCGCTTGGGCGGTATTAATCACAACTATTTTACTCCTCCTTTCCCTTCCTGTTTTAGCCGGGGCAATTACCATATTATTAACAGACCGGAACTTAAATACTACTTTCTATGATGTAGGAGGAGGGGGGGACCCTATTCTCTATCAGCACCTATTT
>M_lucens_KC287699
?????????????????????????TGAAGAGGGATAGTGGGAACCGGTTTAAGGGTTTTAATTCGTCTAGAGTTAGGCCAGCCAGGGTCTTTAATTGGGGATGACCAGATTTACAATGTTGTAGTAACAGCACATGCTTTTATTATAATTTTTTTTATGGTAATGCCAATTTTAATTGGGGGCTTTGGAAATTGGTTAGTGCCCTTAATACTAGGAGCTGCAGACATGGCTTTCCCCCGGCTAAATAACATAAGGTTTTGATTTTTAGTCCCTGCTTTAGTGCTCCTATTAACAAGAGCATTAGTAGAGAGGGGGGCCGGCACGGGGTGAACCGTCTACCCCCCTTTGGCAAGTAACGTGGCGCATGCTGGGAGCTCTGTGGACTTCGCCATTTTCTCCCTTCATTTGGCAGGTGTTTCTTCCATCTTAGGGGCAATTAATTTTATTAGGACTTTAGGAAACCTCCGAGTATTTGGAATATTCTTAGACCGAATACCCTTATTCGCTTGGGCGGTATTAATCACAACTATTTTACTCCTCCTTTCCCTTCCTGTTTTAGCCGGGGCAATTACCATATTATTAACAGACCGGAACTTAAATACTACTTTCTATGATGTAGGAGGAGGGGGGGACCCTATTCTCTATCAGCACCTATTT
>M_lucens_KC287698
?????????????????????????TGAAGAGGGATAGTGGGAACCGGTTTAAGGGTTTTAATTCGTCTAGAGTTAGGCCAGCCAGGGTCTTTAATTGGGGATGACCAGATTTACAATGTTGTAGTAACAGCACATGCTTTTATTATAATTTTTTTTATGGTAATGCCAATTTTAATTGGGGGCTTTGGAAATTGGTTAGTGCCCTTAATACTAGGAGCTGCAGACATGGCTTTCCCCCGGCTAAATAACATAAGGTTTTGATTTTTAGTCCCTGCTTTAGTGCTCCTATTAACAAGAGCATTAGTAGAGAGGGGGGCCGGCACGGGGTGAACCGTCTACCCCCCTTTGGCAAGTAACGTGGCGCATGCTGGGAGCTCTGTGGACTTCGCCATTTTCTCCCTTCATTTGGCAGGTGTTTCTTCCATCTTAGGGGCAATTAATTTTATTAGGACTTTAGGAAACCTCCGAGTATTTGGAATATTCTTAGACCGAATACCCTTATTCGCTTGGGCGGTATTAATCACAACTATTTTACTCCTCCTTTCCCTTCCTGTTTTAGCCGGGGCAATTACCATATTATTAACAGACCGGAACTTAAATACTACTTTCTATGATGTAGGAGGAGGGGGGGACCCTATTCTCTATCAGCACCTATTT
>M_lucens_KC287697
?????????????????????????TGAAGAGGGATAGTGGGAACCGGTTTAAGGGTTTTAATTCGTCTAGAGTTAGGCCAGCCAGGGTCTTTAATTGGGGATGACCAGATTTACAATGTTGTAGTAACAGCACATGCTTTTATTATAATTTTTTTTATGGTAATGCCAATTTTAATTGGGGGCTTTGGAAATTGGTTAGTGCCCTTAATACTAGGAGCTGCAGACATGGCTTTCCCCCGGCTAAATAACATAAGGTTTTGATTTTTAGTCCCTGCTTTAGTGCTCCTATTAACAAGAGCATTAGTAGAGAGGGGGGCCGGCACGGGGTGAACCGTCTACCCCCCTTTGGCAAGTAACGTGGCGCATGCTGGGAGCTCTGTGGACTTCGCCATTTTCTCCCTTCATTTGGCAGGTGTTTCTTCCATCTTAGGGGCAATTAATTTTATTAGGACTTTAGGAAACCTCCGAGTATTTGGAATATTCTTAGACCGAATACCCTTATTCGCTTGGGCGGTATTAATCACAACTATTTTACTCCTCCTTTCCCTTCCTGTTTTAGCCGGGGCAATTACCATATTATTAACAGACCGGAACTTAAATACTACTTTCTATGATGTAGGAGGAGGGGGGGACCCTATTCTCTATCAGCACCTATTT
>M_lucens_JN588599
??????????????????????????????????ATAGTGGGAACCGGTTTAAGGGTTTTAATTCGTCTAGAGTTAGGCCAGCCAGGGTCTTTAATTGGGGATGACCAGATTTACAATGTTGTAGTAACAGCACATGCTTTTATTATAATTTTTTTTATGGTAATGCCAATTTTAATTGGGGGCTTTGGAAATTGGTTAGTGCCCTTAATACTAGGAGCTGCAGACATGGCTTTCCCCCGGCTAAATAACATAAGGTTTTGATTTTTAGTCCCTGCTTTAGTGCTCCTATTAACAAGAGCATTAGTAGAGAGGGGGGCCGGCACGGGGTGAACCGTCTACCCCCCTTTGGCAAGTAACGTGGCGCATGCTGGGAGCTCTGTGGACTTCGCCATTTTCTCCCTTCATTTGGCAGGTGTTTCTTCCATCTTAGGGGCAATTAATTTTATTAGGACTTTAGGAAACCTCCGAGTATTTGGAATATTCTTAGACCGAATACCCTTATTCGCTTGGGCGGTATTAATCACAACTATTTTACTCCTCCTTTCCCTTCCTGTTTTAGCCGGGGCAATTACCATATTATTAACAGACCGGAACTTAAATACTACTTTCTATGATGTAGGAGGAGGGGGGGACCCTATTCTCTATCAGCACCTATTT
>M_lucens_JN588605
CACGCTATACATAGTGGCAGGGGCGTGAAGAGGGATAGTGGGAACCGGTTTAAGGGTTTTAATTCGTCTAGAGTTAGGCCAGCCAGGGTCTTTAATTGGGGATGACCAGATTTACAATGTTGTAGTAACAGCACATGCTTTTATTATAATTTTTTTTATGGTAATGCCAATTTTAATTGGGGGCTTTGGAAATTGGTTAGTGCCCTTAATACTAGGAGCTGCAGACATGGCTTTCCCCCGGCTAAATAACATAAGGTTTTGATTTTTAGTCCCTGCTTTAGTGCTCCTATTAACAAGAGCATTAGTAGAGAGGGGGGCCGGCACGGGGTGAACCGTCTACCCCCCTTTGGCAAGTAACGTGGCGCATGCTGGGAGCTCTGTGGACTTCGCCATTTTCTCCCTTCATTTGGCAGGTGTTTCTTCCATCTTAGGGGCAATTAATTTTATTAGGACTTTAGGAAACCTCCGAGTATTTGGAATATTCTTAGACCGAATACCCTTATTCGCTTGGGCGGTATTAATCACAACTATTTTACTCCTCCTTTCCCTTCCTGTTTTAGCCGGGGCAATTACCATATTATTAACAGACCGGAACTTAAATACTACTTTCTATGATGTAGGAGGAGGGGGGGACCCTATTCTCTATCAGCACCTATTT
>M_lucens_JN588606
CACGCTATACATAGTGGCAGGGGCGTGAAGAGGGATAGTGGGAACCGGTTTAAGGGTTTTAATTCGTCTAGAGTTAGGCCAGCCAGGGTCTTTAATTGGGGATGACCAGATTTACAATGTTGTAGTAACAGCACATGCTTTTATTATAATTTTTTTTATGGTAATGCCAATTTTAATTGGGGGCTTTGGAAATTGGTTAGTGCCCTTAATACTAGGAGCTGCAGACATGGCTTTCCCCCGGCTAAATAACATAAGGTTTTGATTTTTAGTCCCTGCTTTAGTGCTCCTATTAACAAGAGCATTAGTAGAGAGGGGGGCCGGCACGGGGTGAACCGTCTACCCCCCTTTGGCAAGTAACGTGGCGCATGCTGGGAGCTCTGTGGACTTCGCCATTTTCTCCCTTCATTTGGCAGGTGTTTCTTCCATCTTAGGGGCAATTAATTTTATTAGGACTTTAGGAAACCTCCGAGTATTTGGAATATTCTTAGACCGAATACCCTTATTCGCTTGGGCGGTATTAATCACAACTATTTTACTCCTCCTTTCCCTTCCTGTTTTAGCCGGGGCAATTACCATATTATTAACAGACCGGAACTTAAATACTACTTTCTATGATGTAGGAGGAGGGGGGGACCCTATTCTCTATCAGCACCTAT??
>M_lucens_JN588604
CACGCTATACATAGTGGCAGGGGCGTGAAGAGGGATAGTGGGAACCGGTTTAAGGGTTTTAATTCGTCTAGAGTTAGGCCAGCCAGGGTCTTTAATTGGGGATGACCAGATTTACAATGTTGTAGTAACAGCACATGCTTTTATTATAATTTTTTTTATGGTAATGCCAATTTTAATTGGGGGCTTTGGAAATTGGTTAGTGCCCTTAATACTAGGAGCTGCAGACATGGCTTTCCCCCGGCTAAATAACATAAGGTTTTGATTTTTAGTCCCTGCTTTAGTGCTCCTATTAACAAGAGCATTAGTAGAGAGGGGGGCCGGCACGGGGTGAACCGTCTACCCCCCTTTGGCAAGTAACGTGGCGCATGCTGGGAGCTCTGTGGACTTCGCCATTTTCTCCCTTCATTTGGCAGGTGTTTCTTCCATCTTAGGGGCAATTAATTTTATTAGGACTTTAGGAAACCTCCGAGTATTTGGAATATTCTTAGACCGAATACCCTTATTCGCTTGGGCGGTATTAATCACAACTATTTTACTCCTCCTTTCCCTTCCTGTTTTAGCCGGGGCAATTACCATATTATTAACAGACCGGAACTTAAATACTACTTTCTATGATGTAGGAGGAGGGGGGGACCCTATTCTCTATCAGCACCTATTT
>M_lucens_JN588600
CACGCTATACATAGTGGCAGGGGCGTGAAGAGGGATAGTGGGAACCGGTTTAAGGGTTTTAATTCGTCTAGAGTTAGGCCAGCCAGGGTCTTTAATTGGGGATGACCAGATTTACAATGTTGTAGTAACAGCACATGCTTTTATTATAATTTTTTTTATGGTAATGCCAATTTTAATTGGGGGCTTTGGAAATTGGTTAGTGCCCTTAATACTAGGAGCTGCAGACATGGCTTTCCCCCGGCTAAATAACATAAGGTTTTGATTTTTAGTCCCTGCTTTAGTGCTCCTATTAACAAGAGCATTAGTAGAGAGGGGGGCCGGCACGGGGTGAACCGTCTACCCCCCTTTGGCAAGTAACGTGGCGCATGCTGGGAGCTCTGTGGACTTCGCCATTTTCTCCCTTCATTTGGCAGGTGTTTCTTCCATCTTAGGGGCAATTAATTTTATTAGGACTTTAGGAAACCTCCGAGTATTTGGAATATTCTTAGACCGAATACCCTTATTCGCTTGGGCGGTATTAATCACAACTATTTTACTCCTCCTTTCCCTTCCTGTTTTAGCCGGGGCAATTACCATATTATTAACAGACCGGAACTTAAATACTACTTTCTATGATGTAGGAGGAGGGGGGGACCCTATTCTCTATCAGCACCTAT??
>M_lucens_JQ889867
CACGCTATACATAGTGGCAGGGGCGTGAAGAGGGATAGTGGGAACCGGTTTAAGGGTTTTAATTCGTCTAGAGTTAGGCCAGCCAGGGTCTTTAATTGGGGATGACCAGATTTACAATGTTGTAGTAACAGCACATGCTTTTATTATAATTTTTTTTATGGTAATGCCAATTTTAATTGGGGGCTTTGGAAATTGGTTAGTGCCCTTAATACTAGGAGCTGCAGACATGGCTTTCCCCCGGCTAAATAACATAAGGTTTTGATTTTTAGTCCCTGCTTTAGTGCTCCTATTAACAAGAGCATTAGTAGAGAGGGGGGCCGGCACGGGGTGAACCGTCTACCCCCCTTTGGCAAGTAACGTGGCGCATGCTGGGAGCTCTGTGGACTTCGCCATTTTCTCCCTTCATTTGGCAGGTGTTTCTTCCATCTTAGGGGCAATTAATTTTATTAGGACTTTAGGAAACCTCCGAGTATTTGGAATATTCTTAGACCGAATACCCTTATTCGCTTGGGCGGTATTAATCACAACTATTTTACTCCTCCTTTCCCTTCCTGTTTTAGCCGGGGCAATTACCATATTATTAACAGACCGGAACTTAAATACTACTTTCTATGATGTAGGAGGAGGGGGGGACCCTATTCTCTATCAGCACCTAT??
>M_lucens_KC287696
?????????????????????????TGAAGAGGGATAGTGGGAACCGGTTTAAGGGTTTTAATTCGTCTAGAGTTAGGCCAGCCAGGGTCTTTAATTGGGGATGACCAGATTTACAATGTTGTAGTAACAGCACATGCTTTTATTATAATTTTTTTTATGGTAATGCCAATTTTAATTGGGGGCTTTGGAAATTGGTTAGTGCCCTTAATACTAGGAGCTGCAGACATGGCTTTCCCCCGGCTAAATAACATAAGGTTTTGATTTTTAGTCCCTGCTTTAGTGCTCCTATTAACAAGAGCATTAGTAGAGAGGGGGGCCGGCACGGGGTGAACCGTCTACCCCCCTTTGGCAAGTAACGTGGCGCATGCTGGGAGCTCTGTGGACTTCGCCATTTTCTCCCTTCATTTGGCAGGTGTTTCTTCCATCTTAGGGGCAATTAATTTTATTAGGACTTTAGGAAACCTCCGAGTATTTGGAATATTCTTAGACCGAATACCCTTATTCGCTTGGGCGGTATTAATCACAACTATTTTACTCCTCCTTTCCCTTCCTGTTTTAGCCGGGGCAATTACCATATTATTAACAGACCGGAACTTAAATACTACTTTCTATGATGTAGGAGGAGGGGGGGACCCTATTCTCTATC???????????
>M_lucens_KC287695
?????????????????????????TGAAGAGGGATAGTGGGAACCGGTTTAAGGGTTTTAATTCGTCTAGAGTTAGGCCAGCCAGGGTCTTTAATTGGGGATGACCAGATTTACAATGTTGTAGTAACAGCACATGCTTTTATTATAATTTTTTTTATGGTAATGCCAATTTTAATTGGGGGCTTTGGAAATTGGTTAGTGCCCTTAATACTAGGAGCTGCAGACATGGCTTTCCCCCGGCTAAATAACATAAGGTTTTGATTTTTAGTCCCTGCTTTAGTGCTCCTATTAACAAGAGCATTAGTAGAGAGGGGGGCCGGCACGGGGTGAACCGTCTACCCCCCTTTGGCAAGTAACGTGGCGCATGCTGGGAGCTCTGTGGACTTCGCCATTTTCTCCCTTCATTTGGCAGGTGTTTCTTCCATCTTAGGGGCAATTAATTTTATTAGGACTTTAGGAAACCTCCGAGTATTTGGAATATTCTTAGACCGAATACCCTTATTCGCTTGGGCGGTATTAATCACAACTATTTTACTCCTCCTTTCCCTTCCTGTTTTAGCCGGGGCAATTACCATATTATTAACAGACCGGAACTTAAATACTACTTTCTATGATGTAGGAGGAGGGGGGGACCCTATTCTCTATC???????????
>M_lucens_KC287694
CACGCTATACATAGTGGCAGGGGCGTGAAGAGGGATAGTGGGAACCGGTTTAAGGGTTTTAATTCGTCTAGAGTTAGGCCAGCCAGGGTCTTTAATTGGGGATGACCAGATTTACAATGTTGTAGTAACAGCACATGCTTTTATTATAATTTTTTTTATGGTAATGCCAATTTTAATTGGGGGCTTTGGAAATTGGTTAGTGCCCTTAATACTAGGAGCTGCAGACATGGCTTTCCCCCGGCTAAATAACATAAGGTTTTGATTTTTAGTCCCTGCTTTAGTGCTCCTATTAACAAGAGCATTAGTAGAGAGGGGGGCCGGCACGGGGTGAACCGTCTACCCCCCTTTGGCAAGTAACGTGGCGCATGCTGGGAGCTCTGTGGACTTCGCCATTTTCTCCCTTCATTTGGCAGGTGTTTCTTCCATCTTAGGGGCAATTAATTTTATTAGGACTTTAGGAAACCTCCGAGTATTTGGAATATTCTTAGACCGAATACCCTTATTCGCTTGGGCGGTATTAATCACAACTATTTTACTCCTCCTTTCCCTTCCTGTTTTAGCCGGGGCAATTACCATATTATTAACAGACCGGAACTTAAATACTACTTTCTATGATGTAGGAGGAGGGGGGGACCCTATTCTCTATC???????????
