# Supplementary material for: Luciferin production and luciferase transcription in the bioluminescent copepod Metridia lucens
Source: PeerJ. 2018 Sep 14;6:e5506. doi: 10.7717/peerj.5506 (PMC6140675; doi:10.7717/peerj.5506)
Supplement: Supplemental Information 3 [file peerj-06-5506-s003.fasta]

>TRINITY_DN48580_c5_g2::TRINITY_DN48580_c5_g2_i7::g.3356400::m.3356400
gsdgsadacsydlckqvttnncvtdwavdtngnkvwavtetctpvtweeckivekqvdfp
svktdcstvshikwadfaqrntdstgldttcevksavdcktvtvnkcasvdwqectmkps
eqcnpvyvhepekekvh
>TRINITY_DN40692_c0_g3::TRINITY_DN40692_c0_g3_i1::g.2091401::m.2091401
kglanvkcsellkkwlpdrcasfadkiqsevdnikglagdr*
>TRINITY_DN46442_c0_g1::TRINITY_DN46442_c0_g1_i1::g.597379::m.597379
vqteryskmgvklifavvcvavaqaatinenfedidlvaiggsfaldvdanrgghgghpg
kkmpkevlvemeanakragchrgcliclshikctkkmkkfipgrchsyagdkdsaqggis
deetvdmpeipgfkdkepmdqfiaqvdlcvdcttgclkglanvhcsdllkk
>TRINITY_DN40692_c0_g1::TRINITY_DN40692_c0_g1_i1::g.2091380::m.2091380
mmeikvlfaficlalvqanranptenkndidiagieekfgttdletdlftiveeinvigr
dtfllan
>TRINITY_DN46442_c0_g1::TRINITY_DN46442_c0_g1_i4::g.597423::m.597423
hgghpgkkmpkevllemeanakragchrgcliclshikctkkmkkfipgrchsyagdkds
aqggiteeetvdmpeipgfkdkepmdqfiaqvdlcvdcttgclkglanvhcsdllkkwlp
srcktfaskiqsqvdtikglagdr*
>TRINITY_DN39553_c0_g1::TRINITY_DN39553_c0_g1_i2::g.2061517::m.2061517
eeencqdvekekiwkkyfpktieapdtdcrlvpvvncvtvydqfctdvdvcdctvehkkv
piqintkqdnivchgnheegavidve*
>TRINITY_DN40692_c0_g7::TRINITY_DN40692_c0_g7_i1::g.2091462::m.2091462
plevliemeanarkagctrgcliclskikctakmkvyipgrchdyggdkktgqagivgai
vdipeisgfkelgpmeqfiaqvdlcadcttgclkgl
>TRINITY_DN40692_c0_g6::TRINITY_DN40692_c0_g6_i1::g.2091454::m.2091454
hdyggdkktgqagivgaivdipeipgfkelgpmeqfiaqvdlcadcttgclkglanvkcs
allkkwlpdrcasfadkiqsevdnikglagdr*
>TRINITY_DN46442_c0_g1::TRINITY_DN46442_c0_g1_i3::g.597413::m.597413
meyhisadeetvdmpeipgfkdkepmd
>TRINITY_DN49928_c1_g1::TRINITY_DN49928_c1_g1_i16::g.2679549::m.2679549
lnmfpisifsvyfcgylrpclvcfamfvlaaqptlgqapvppsdattciyppassiapce
cladssfnvwlycfwemgeddqqdilrfesilnqfdtftsifvlemtcdrcwnyqldamf
nanttgrfqftyitvehfepsaflegqnqfnqdallasqdslkfitihpfhyiqpspqil
kgmekleqvrlygvdigagalphfpdtlnflslsngrfgsikndtfahlknlevlyldqs
eitglapgtfgnltalthlsltynnmtiiplstfhhlpslhtldlannhievvednfsgv
sssfqllldnnqikqlaeksfrgllermltveppaaplidlannplecgcdvkwlivdlp
qatglfhnarcydgqnlqdvdpellimfcpk*
