# Supplementary material for: Luciferin production and luciferase transcription in the bioluminescent copepod Metridia lucens
Source: PeerJ. 2018 Sep 14;6:e5506. doi: 10.7717/peerj.5506 (PMC6140675; doi:10.7717/peerj.5506)
Supplement: Supplemental Information 4 — Samples are identifiable by GenBank accession numbers. [file peerj-06-5506-s004.tre]

#NEXUS
begin trees;
	tree tree_1 = [&R] ((Gaussia_sp_AF259665:0.594272,(P_abdominalis_HM045329:0.503444,((M_venusta_AB380000:0.470825,P_xiphias_JN574427:0.274354)[&label=5]:1.0E-6,P_scutullata_AB379991:0.329603)[&label=7]:0.055459)[&label=33]:0.02059)[&label=96]:0.092224,(((M_pacifica_LC005581:1.0E-6,(((((M_pacifica_AF474108:1.0E-6,M_pacifica_KC287704:1.0E-6)[&label=68]:1.0E-6,M_pacifica_AF513646:1.0E-6)[&label=78]:1.0E-6,((((((M_pacifica_LC102053:1.0E-6,(M_pacifica_LC102056:1.0E-6,M_pacifica_KC287705:0.00209)[&label=15]:1.0E-6)[&label=2]:1.0E-6,M_pacifica_LC102055:1.0E-6)[&label=3]:1.0E-6,M_pacifica_LC102070:1.0E-6)[&label=1]:1.0E-6,M_pacifica_LC102067:1.0E-6)[&label=2]:1.0E-6,M_pacifica_LC102086:0.003219)[&label=4]:1.0E-6,M_pacifica_LC102065:1.0E-6)[&label=51]:1.0E-6)[&label=74]:0.005603,M_pacifica_AF474109:1.0E-6)[&label=39]:1.0E-6,((M_pacifica_LC005580:1.0E-6,((M_pacifica_LC102062:1.0E-6,(M_pacifica_LC102074:1.0E-6,(M_pacifica_AB379983:0.001996,M_pacifica_LC102068:0.003219)[&label=28]:7.22E-4)[&label=4]:1.0E-6)[&label=7]:1.0E-6,M_pacifica_LC005582:1.0E-6)[&label=3]:1.0E-6)[&label=5]:1.0E-6,M_pacifica_LC005577:1.0E-6)[&label=34]:1.0E-6)[&label=63]:0.003908)[&label=99]:0.078492,(((M_lucens_JQ889901:1.0E-6,(M_lucens_JQ889899:1.0E-6,(((M_lucens_JQ889915:1.0E-6,(M_lucens_JQ889913:1.0E-6,(((M_lucens_JQ889889:1.0E-6,M_lucens_JQ889890:1.0E-6)[&label=77]:0.001561,(((M_lucens_JQ889895:1.0E-6,(M_lucens_JQ889902:1.0E-6,(((M_lucens_JQ889894:1.0E-6,(M_lucens_JQ889869:1.0E-6,M_lucens_JQ889900:0.001598)[&label=3]:1.0E-6)[&label=0]:1.0E-6,M_lucens_JQ889893:1.0E-6)[&label=0]:1.0E-6,M_lucens_JQ889897:1.0E-6)[&label=0]:1.0E-6)[&label=0]:1.0E-6)[&label=0]:1.0E-6,((M_lucens_JQ889904:1.0E-6,(M_lucens_JQ889896:1.0E-6,(M_lucens_JQ889884:1.0E-6,((M_lucens_JQ889882:1.0E-6,(M_lucens_JQ889892:1.0E-6,(M_lucens_JQ889874:1.0E-6,(((((M_lucens_JQ889886:0.001638,M_lucens_AF531750:0.001147)[&label=21]:1.0E-6,M_lucens_JQ889898:1.0E-6)[&label=5]:1.0E-6,M_lucens_JQ889868:1.0E-6)[&label=9]:1.0E-6,M_lucens_JQ889914:1.0E-6)[&label=11]:3.94E-4,M_lucens_JQ889873:1.0E-6)[&label=2]:1.0E-6)[&label=2]:1.0E-6)[&label=0]:1.0E-6)[&label=0]:1.0E-6,M_lucens_JQ889918:1.0E-6)[&label=0]:1.0E-6)[&label=0]:1.0E-6)[&label=0]:1.0E-6)[&label=0]:1.0E-6,(M_lucens_JQ889905:1.0E-6,((M_lucens_JQ889911:0.0015,M_lucens_JN588603:0.001498)[&label=16]:1.0E-6,((M_lucens_JN588593:1.0E-6,(M_lucens_JN588594:1.0E-6,(((((M_lucens_JQ889887:1.0E-6,M_lucens_JN588596:1.0E-6)[&label=59]:1.0E-6,M_lucens_JN588598:1.0E-6)[&label=58]:1.0E-6,M_lucens_JQ889925:1.0E-6)[&label=2]:1.0E-6,(M_lucens_JN588595:1.0E-6,(M_lucens_JQ889926:1.0E-6,(M_lucens_JQ889912:1.0E-6,M_lucens_JQ889923:1.0E-6)[&label=9]:1.0E-6)[&label=2]:1.0E-6)[&label=1]:1.0E-6)[&label=0]:1.0E-6,M_lucens_JQ889924:1.0E-6)[&label=0]:1.0E-6)[&label=1]:1.0E-6)[&label=13]:1.0E-6,M_lucens_JN588602:1.0E-6)[&label=17]:1.0E-6)[&label=51]:1.0E-6)[&label=35]:1.0E-6)[&label=0]:1.0E-6)[&label=2]:1.0E-6,M_lucens_JQ889876:1.0E-6)[&label=6]:1.0E-6)[&label=9]:1.0E-6,M_lucens_JQ889917:1.0E-6)[&label=7]:1.0E-6)[&label=7]:1.0E-6)[&label=0]:1.0E-6,M_lucens_JQ889916:1.0E-6)[&label=1]:1.0E-6,M_lucens_JQ889903:1.0E-6)[&label=9]:1.0E-6)[&label=6]:1.0E-6)[&label=42]:7.29E-4,M_lucens_JQ889875:0.002387)[&label=83]:0.031585,((M_lucens_KC412248:1.0E-6,(M_lucens_KC412249:1.0E-6,(((((((((M_lucens_KC287663:0.001591,M_lucens_KC287661:0.001604)[&label=14]:1.0E-6,M_lucens_KC287664:0.001588)[&label=16]:1.0E-6,M_lucens_KC287662:1.0E-6)[&label=57]:1.0E-6,M_lucens_KC287674:0.001519)[&label=61]:0.001517,(((((((M_lucens_KC287679:1.0E-6,((M_lucens_KC287678:1.0E-6,((M_lucens_KC287675:1.0E-6,((M_lucens_KC287671:1.0E-6,(M_lucens_KC287681:1.0E-6,((M_lucens_KC287689:0.002026,((M_lucens_KC287684:1.0E-6,M_lucens_KC287672:0.001561)[&label=2]:1.9E-5,(M_lucens_KC287686:1.0E-6,M_lucens_AF474106:0.001184)[&label=2]:1.0E-6)[&label=1]:1.0E-6)[&label=2]:3.53E-4,M_lucens_KC287670:1.0E-6)[&label=0]:1.0E-6)[&label=0]:1.0E-6)[&label=0]:1.0E-6,M_lucens_KC287677:1.0E-6)[&label=0]:1.0E-6)[&label=0]:1.0E-6,M_lucens_KC287682:1.0E-6)[&label=0]:1.0E-6)[&label=0]:1.0E-6,M_lucens_KC287683:1.0E-6)[&label=0]:1.0E-6)[&label=0]:1.0E-6,M_lucens_KC287676:1.0E-6)[&label=2]:1.0E-6,(M_lucens_KC287685:0.003048,M_lucens_AF259666:1.0E-6)[&label=43]:0.002943)[&label=77]:1.0E-6,M_lucens_KC287680:1.0E-6)[&label=75]:1.0E-6,M_lucens_KC287673:1.0E-6)[&label=77]:1.0E-6,M_lucens_TRINITY:1.0E-6)[&label=81]:0.003041,M_lucens_KC287668:0.001591)[&label=3]:1.0E-6)[&label=1]:1.0E-6,(M_lucens_KC287660:0.001588,M_lucens_KC412250:1.0E-6)[&label=0]:1.0E-6)[&label=1]:1.0E-6,M_lucens_KC287669:1.0E-6)[&label=0]:1.0E-6,M_lucens_KC287665:1.0E-6)[&label=0]:1.0E-6,(M_lucens_KC287667:1.0E-6,M_lucens_KC287666:1.0E-6)[&label=9]:1.0E-6)[&label=38]:1.0E-6)[&label=21]:1.0E-6)[&label=100]:0.026154,(((M_lucens_AB380018:0.001541,(M_lucens_KC287693:1.0E-6,(M_lucens_AF513645:1.0E-6,M_lucens_KC287690:1.0E-6)[&label=81]:1.0E-6)[&label=84]:1.0E-6)[&label=74]:1.0E-6,M_lucens_KC287692:1.0E-6)[&label=100]:0.014251,((((M_lucens_JQ889907:1.0E-6,(M_lucens_KC754392:1.0E-6,M_lucens_KC754393:1.0E-6)[&label=71]:1.0E-6)[&label=5]:1.0E-6,(M_lucens_JQ889931:1.0E-6,M_lucens_JQ889927:1.0E-6)[&label=16]:1.0E-6)[&label=42]:1.0E-6,(((M_gerlachei_HM045328:1.0E-6,((((((M_lucens_KC287696:1.0E-6,((M_lucens_JQ889878:1.0E-6,(M_lucens_JQ889920:1.0E-6,(M_lucens_JN588597:1.0E-6,(M_lucens_JQ889919:1.0E-6,(((((M_lucens_JN588606:1.0E-6,((M_lucens_JQ889867:1.0E-6,(M_lucens_KC287694:1.0E-6,(M_lucens_JQ889932:1.0E-6,(M_lucens_JQ889891:1.0E-6,(((((M_lucens_JQ889885:1.0E-6,M_lucens_JQ889879:1.0E-6)[&label=47]:1.0E-6,(M_lucens_JQ889881:1.0E-6,M_lucens_JQ889888:1.0E-6)[&label=67]:1.0E-6)[&label=40]:1.0E-6,M_lucens_JQ889880:1.0E-6)[&label=3]:1.0E-6,M_lucens_JQ889883:1.0E-6)[&label=2]:1.0E-6,(M_lucens_JQ889872:1.0E-6,M_lucens_JQ889871:1.0E-6)[&label=12]:1.0E-6)[&label=51]:1.0E-6)[&label=49]:1.0E-6)[&label=47]:1.0E-6)[&label=48]:1.0E-6)[&label=3]:1.0E-6,M_lucens_JQ889908:1.0E-6)[&label=1]:1.0E-6)[&label=3]:1.0E-6,M_lucens_JN588600:1.0E-6)[&label=40]:1.0E-6,((((M_lucens_JQ889909:1.0E-6,M_lucens_JQ889906:1.0E-6)[&label=12]:1.0E-6,(((M_lucens_JQ889910:1.0E-6,M_lucens_JQ889929:1.0E-6)[&label=3]:1.0E-6,M_lucens_JQ889928:1.0E-6)[&label=1]:1.0E-6,M_lucens_JQ889921:1.0E-6)[&label=1]:1.0E-6)[&label=0]:1.0E-6,M_lucens_JQ889922:1.0E-6)[&label=1]:1.0E-6,(M_lucens_JN588604:1.0E-6,M_lucens_JN588605:1.0E-6)[&label=5]:1.0E-6)[&label=13]:1.0E-6)[&label=9]:1.0E-6,M_lucens_KC754391:1.0E-6)[&label=13]:1.0E-6,((((M_lucens_KC287687:1.0E-6,(M_lucens_AF474107:1.0E-6,M_lucens_KC287691:1.0E-6)[&label=97]:0.004984)[&label=35]:1.0E-6,M_lucens_KC287688:1.0E-6)[&label=70]:1.0E-6,M_lucens_JQ889930:1.0E-6)[&label=52]:0.001516,(M_lucens_JN588601:1.0E-6,M_lucens_KC287703:1.0E-6)[&label=60]:0.001514)[&label=19]:1.0E-6)[&label=16]:0.001505)[&label=1]:1.0E-6)[&label=0]:1.0E-6)[&label=0]:1.0E-6)[&label=0]:1.0E-6,M_lucens_KC287695:1.0E-6)[&label=0]:1.0E-6)[&label=1]:1.0E-6,M_lucens_KC287702:1.0E-6)[&label=0]:1.0E-6,M_lucens_KC287700:1.0E-6)[&label=0]:1.0E-6,M_lucens_KC287701:1.0E-6)[&label=0]:1.0E-6,M_lucens_KC287698:1.0E-6)[&label=0]:1.0E-6,M_lucens_KC287699:1.0E-6)[&label=0]:1.0E-6)[&label=1]:1.0E-6,M_lucens_JN588599:1.0E-6)[&label=1]:1.0E-6,M_lucens_KC287697:1.0E-6)[&label=38]:1.0E-6)[&label=16]:1.0E-6,(M_lucens_JQ889877:1.0E-6,M_lucens_JQ889870:1.0E-6)[&label=53]:1.0E-6)[&label=57]:0.001607)[&label=65]:0.001877)[&label=100]:0.05674)[&label=99]:0.091569)[&label=99]:0.067909,(M_longa_FJ602501:0.389454,((M_gerlachei_KC754399:1.0E-6,((M_gerlachei_KC754397:0.003105,M_gerlachei_KC754396:0.003096)[&label=25]:1.0E-6,(((M_gerlachei_KC754398:0.003106,M_gerlachei_KC754401:0.007899)[&label=48]:0.001557,M_gerlachei_AF536518:0.009517)[&label=19]:1.0E-6,(((M_gerlachei_KC754394:0.001543,M_gerlachei_KC754395:0.001554)[&label=70]:0.001564,M_gerlachei_AF531747:1.0E-6)[&label=66]:0.001544,M_gerlachei_KC754400:0.00795)[&label=7]:1.0E-6)[&label=35]:0.001547)[&label=41]:0.004679)[&label=100]:0.294631,((M_effusa_KC287659:1.0E-6,(M_effusa_KC287658:0.003243,M_effusa_HQ150054:1.0E-6)[&label=32]:0.001613)[&label=100]:0.191257,M_asymmetrica_AB380001:0.337774)[&label=88]:0.165334)[&label=12]:0.060998)[&label=15]:1.0E-6)[&label=96]:0.092224);
end;
