# Supplementary material for: Luciferin production and luciferase transcription in the bioluminescent copepod Metridia lucens
Source: PeerJ. 2018 Sep 14;6:e5506. doi: 10.7717/peerj.5506 (PMC6140675; doi:10.7717/peerj.5506)
Supplement: Supplemental Information 5 [file peerj-06-5506-s005.fasta]

>TRINITY_DN39711_c1_g1::TRINITY_DN39711_c1_g1_i5::g.1685919::m.1685919 TRINITY_DN39711_c1_g1::TRINITY_DN39711_c1_g1_i5::g.1685919  ORF type:complete len:59 (+) TRINITY_DN39711_c1_g1_i5:71-247(+)
MTVSRRCPPGWLEKGVDTGEDMGQIAREWCIQGRMLPLVVKNEDNSYVKKLTPLAFYY*

>TRINITY_DN49663_c1_g1::TRINITY_DN49663_c1_g1_i6::g.2145162::m.2145162 TRINITY_DN49663_c1_g1::TRINITY_DN49663_c1_g1_i6::g.2145162  ORF type:complete len:94 (+) TRINITY_DN49663_c1_g1_i6:305-586(+)
MWAPDCAAQPVPTAKLQWKLRRGVLVVKSSASLEGLSQDLNPQVKIYNRVYVKISTLKSK
INQKHFVILCQTSFLSYIFSNHTKHKIVEPFYY*

>TRINITY_DN52607_c3_g3::TRINITY_DN52607_c3_g3_i2::g.1329369::m.1329369 TRINITY_DN52607_c3_g3::TRINITY_DN52607_c3_g3_i2::g.1329369  ORF type:complete len:124 (+) TRINITY_DN52607_c3_g3_i2:217-588(+)
MIKRLFLVFLLFHATKLSPQISQIVPWEQKKYAMVKMKPLCIPPYEVLGTQCLFFSRPYK
PWGIKETWDQAYKNFYDASIFCQQNGGLLAERIVDFKGVNKYCQKAKGDPFFKIDYLRIV
FYY*
